# Supplementary material for: Cell-free tumour DNA analysis detects copy number alterations in gastro-oesophageal cancer patients
Source: PLoS One. 2021 Feb 4;16(2):e0245488. doi: 10.1371/journal.pone.0245488 (PMC7861431; doi:10.1371/journal.pone.0245488)
Supplement: S2 Table — All gains and losses called in the reference set (n = 414) with the corresponding frequency. Positions are provided in genome build GRCh37/hg19. (XLSX) [file pone.0245488.s006.xlsx]

## Sheet: Sheet1
Analysis	chromosome	start position	stop position	gain/loss	effect size
ichorCNA	4	16000001	30500000	loss	2.55587
ichorCNA	4	16500001	33500000	loss	2.06576
ichorCNA	4	174000001	190500000	loss	1.95827
ichorCNA	4	186500001	190500000	loss	2.9206
ichorCNA	4	187000001	190500000	loss	5.49675
ichorCNA	4	187000001	190500000	loss	4.4767
ichorCNA	4	187000001	190500000	loss	5.34391
ichorCNA	4	187000001	190500000	loss	4.01958
ichorCNA	4	188500001	190500000	loss	5.58451
ichorCNA	5	1000001	10000000	loss	3.45607
ichorCNA	5	1000001	10500000	gain	2.25618
ichorCNA	5	1000001	14000000	loss	2.2326
ichorCNA	5	1000001	27000000	loss	2.66242
ichorCNA	5	30000001	32000000	gain	46.896
ichorCNA	6	162000001	170000000	loss	2.50099
ichorCNA	7	46000001	72000000	loss	2.79227
ichorCNA	7	51500001	68500000	loss	4.38706
ichorCNA	7	101000001	128000000	loss	6.33241
ichorCNA	7	147500001	159000000	loss	1.78959
ichorCNA	8	31000001	58500000	loss	2.07546
ichorCNA	8	33500001	48000000	loss	3.15864
ichorCNA	9	135500001	141000000	loss	3.02558
ichorCNA	10	112500001	135000000	loss	5.35347
ichorCNA	11	500001	13000000	loss	1.89031
ichorCNA	11	19000001	23000000	loss	47.0866
ichorCNA	11	130000001	134500000	loss	2.82464
ichorCNA	12	114500001	133500000	loss	1.53746
ichorCNA	12	125500001	133500000	loss	3.9274
ichorCNA	13	19500001	24000000	loss	3.7852
ichorCNA	13	19500001	25000000	loss	3.91174
ichorCNA	13	19500001	27000000	loss	2.49017
ichorCNA	13	53500001	64500000	loss	2.40784
ichorCNA	13	65500001	79000000	gain	2.40005
ichorCNA	15	24000001	27500000	loss	5.45185
ichorCNA	15	24000001	28500000	loss	5.66114
ichorCNA	15	24000001	28500000	loss	6.73609
ichorCNA	15	24000001	30000000	loss	4.56063
ichorCNA	15	24000001	30000000	loss	4.4703
ichorCNA	15	101000001	102000000	gain	43.3519
ichorCNA	16	500001	8500000	gain	3.4297
ichorCNA	16	500001	10000000	loss	3.84378
ichorCNA	16	500001	10000000	gain	3.11493
ichorCNA	16	500001	11000000	loss	2.02864
ichorCNA	16	500001	14000000	loss	2.51494
ichorCNA	16	500001	66500000	loss	2.193
ichorCNA	16	500001	90000000	gain	1.79207
ichorCNA	16	500001	90000000	gain	1.54207
ichorCNA	16	58000001	68500000	loss	2.92749
ichorCNA	18	69000001	78000000	loss	3.00716
ichorCNA	19	500001	10500000	gain	2.83268
ichorCNA	19	500001	12000000	gain	3.06101
ichorCNA	19	500001	19500000	loss	1.55744
ichorCNA	19	500001	29000000	loss	2.721
ichorCNA	19	500001	30000000	loss	3.26037
ichorCNA	19	500001	49000000	loss	1.54563
ichorCNA	19	500001	59000000	loss	1.99297
ichorCNA	19	500001	59000000	gain	1.60169
ichorCNA	19	500001	59000000	loss	2.46842
ichorCNA	19	500001	59000000	gain	1.91032
ichorCNA	19	500001	59000000	loss	1.6583
ichorCNA	19	500001	59000000	gain	1.78006
ichorCNA	19	500001	59000000	loss	1.98944
ichorCNA	19	500001	59000000	loss	2.24736
ichorCNA	19	500001	59000000	loss	1.57329
ichorCNA	19	500001	59000000	loss	1.82504
ichorCNA	19	500001	59000000	gain	1.69978
ichorCNA	19	500001	59000000	loss	2.52956
ichorCNA	19	500001	59000000	loss	1.97788
ichorCNA	19	500001	59000000	loss	2.21764
ichorCNA	19	500001	59000000	loss	2.72994
ichorCNA	19	500001	59000000	gain	2.02779
ichorCNA	19	500001	59000000	loss	2.26046
ichorCNA	19	500001	59000000	loss	2.5431
ichorCNA	19	500001	59000000	loss	1.67285
ichorCNA	19	500001	59000000	loss	2.01914
ichorCNA	19	500001	59000000	loss	1.69576
ichorCNA	19	500001	59000000	gain	1.61053
ichorCNA	19	500001	59000000	loss	1.78262
ichorCNA	19	500001	59000000	gain	1.5637
ichorCNA	19	500001	59000000	loss	2.06812
ichorCNA	19	500001	59000000	gain	1.72867
ichorCNA	19	4000001	29500000	loss	3.02345
ichorCNA	19	19000001	28500000	loss	4.45062
ichorCNA	19	19500001	29000000	loss	5.22192
ichorCNA	19	19500001	30000000	loss	4.39442
ichorCNA	19	34500001	59000000	gain	2.87896
ichorCNA	19	35500001	59000000	gain	2.93814
ichorCNA	19	45500001	59000000	loss	2.91575
ichorCNA	19	47000001	59000000	gain	2.68851
ichorCNA	19	47500001	59000000	gain	2.4403
ichorCNA	19	49000001	59000000	loss	3.75008
ichorCNA	19	49500001	59000000	gain	2.66089
ichorCNA	19	51000001	59000000	loss	3.96092
ichorCNA	19	51000001	59000000	loss	3.67333
ichorCNA	19	51500001	59000000	loss	4.03858
ichorCNA	19	51500001	59000000	loss	4.08818
ichorCNA	19	51500001	59000000	gain	3.147
ichorCNA	19	52000001	59000000	loss	4.73951
ichorCNA	19	52500001	59000000	loss	4.16575
ichorCNA	19	52500001	59000000	loss	3.40411
ichorCNA	19	52500001	59000000	loss	5.14161
ichorCNA	19	52500001	59000000	gain	3.60724
ichorCNA	19	52500001	59000000	loss	3.9591
ichorCNA	19	55500001	59000000	gain	3.78528
ichorCNA	19	55500001	59000000	loss	4.29015
ichorCNA	19	55500001	59000000	gain	3.16165
ichorCNA	19	56000001	59000000	loss	5.35281
ichorCNA	19	56000001	59000000	gain	4.90238
ichorCNA	19	56000001	59000000	gain	4.99253
ichorCNA	19	56500001	59000000	loss	4.95341
ichorCNA	19	56500001	59000000	loss	4.03148
ichorCNA	19	57000001	59000000	loss	4.22332
ichorCNA	22	17500001	51000000	loss	1.535
ichorCNA	22	47000001	51000000	gain	3.84269
WISECONDOR	1	500000	1000000	gain	17.3026
WISECONDOR	1	500000	1000000	gain	16.2197
WISECONDOR	1	500000	1000000	loss	9.0316
WISECONDOR	1	500000	1000000	loss	10.5347
WISECONDOR	1	500000	1000000	loss	11.3468
WISECONDOR	1	500000	2000000	gain	5.16824
WISECONDOR	1	500000	2500000	gain	6.06118
WISECONDOR	1	500000	7500000	loss	3.31539
WISECONDOR	1	500000	11500000	loss	1.61345
WISECONDOR	1	500000	12000000	gain	2.65162
WISECONDOR	1	500000	19000000	loss	2.28882
WISECONDOR	1	1000000	3000000	gain	4.76477
WISECONDOR	1	1000000	3500000	loss	5.02821
WISECONDOR	1	1000000	3500000	loss	5.72667
WISECONDOR	1	1000000	6500000	loss	2.46842
WISECONDOR	1	2000000	25500000	gain	1.85227
WISECONDOR	1	2500000	3500000	gain	24.0396
WISECONDOR	1	2500000	17000000	gain	1.98174
WISECONDOR	1	9000000	9500000	gain	10.5691
WISECONDOR	1	12000000	12500000	gain	15.0162
WISECONDOR	1	12500000	13000000	loss	11.0879
WISECONDOR	1	12500000	13000000	gain	40.1327
WISECONDOR	1	12500000	13000000	gain	10.533
WISECONDOR	1	12500000	13000000	gain	14.4182
WISECONDOR	1	12500000	13500000	loss	6.95696
WISECONDOR	1	12500000	13500000	gain	7.11106
WISECONDOR	1	12500000	17500000	loss	3.75348
WISECONDOR	1	13500000	14000000	gain	12.0462
WISECONDOR	1	16500000	17000000	gain	8.91388
WISECONDOR	1	16500000	17000000	gain	11.1573
WISECONDOR	1	16500000	17000000	gain	16.9121
WISECONDOR	1	16500000	17000000	gain	15.921
WISECONDOR	1	16500000	17000000	gain	9.65531
WISECONDOR	1	16500000	17000000	gain	15.6198
WISECONDOR	1	16500000	17000000	gain	9.64765
WISECONDOR	1	16500000	17000000	gain	12.4822
WISECONDOR	1	16500000	17000000	gain	10.3454
WISECONDOR	1	16500000	17000000	gain	16.5988
WISECONDOR	1	16500000	17000000	gain	10.8265
WISECONDOR	1	16500000	17000000	gain	7.86655
WISECONDOR	1	16500000	17000000	gain	12.167
WISECONDOR	1	16500000	17000000	gain	13.0407
WISECONDOR	1	16500000	17000000	gain	10.4349
WISECONDOR	1	16500000	17000000	gain	12.2913
WISECONDOR	1	16500000	17000000	gain	12.5135
WISECONDOR	1	16500000	17000000	gain	8.98075
WISECONDOR	1	16500000	17000000	gain	9.16437
WISECONDOR	1	16500000	17000000	gain	16.1475
WISECONDOR	1	16500000	17000000	gain	14.0883
WISECONDOR	1	16500000	17000000	gain	12.6495
WISECONDOR	1	16500000	17000000	loss	8.9864
WISECONDOR	1	16500000	17000000	loss	9.98098
WISECONDOR	1	16500000	17000000	loss	10.6863
WISECONDOR	1	16500000	17000000	loss	13.7082
WISECONDOR	1	16500000	17000000	loss	13.1268
WISECONDOR	1	16500000	17000000	loss	11.9512
WISECONDOR	1	16500000	17000000	loss	10.9465
WISECONDOR	1	16500000	17000000	loss	12.8729
WISECONDOR	1	16500000	17000000	loss	8.65822
WISECONDOR	1	16500000	17000000	loss	9.65674
WISECONDOR	1	16500000	17000000	loss	18.7375
WISECONDOR	1	16500000	17500000	gain	6.7295
WISECONDOR	1	22500000	53500000	loss	1.56496
WISECONDOR	1	25500000	29500000	gain	3.77477
WISECONDOR	1	26500000	28500000	loss	5.28834
WISECONDOR	1	28500000	29000000	gain	19.8918
WISECONDOR	1	46000000	46500000	gain	18.0149
WISECONDOR	1	54500000	73000000	gain	1.75674
WISECONDOR	1	55000000	55500000	gain	16.8788
WISECONDOR	1	65500000	66000000	gain	10.7782
WISECONDOR	1	72500000	73500000	gain	5.75595
WISECONDOR	1	73000000	73500000	loss	12.3396
WISECONDOR	1	76000000	76500000	loss	11.0338
WISECONDOR	1	78000000	78500000	gain	9.77772
WISECONDOR	1	93000000	94500000	gain	3.71149
WISECONDOR	1	101500000	107000000	loss	2.60392
WISECONDOR	1	104000000	104500000	gain	10.6161
WISECONDOR	1	104000000	104500000	gain	13.0342
WISECONDOR	1	104000000	104500000	gain	8.19449
WISECONDOR	1	104000000	104500000	gain	12.8484
WISECONDOR	1	104000000	104500000	gain	16.5944
WISECONDOR	1	104000000	104500000	gain	8.91656
WISECONDOR	1	104000000	104500000	gain	9.90136
WISECONDOR	1	104000000	104500000	gain	9.94573
WISECONDOR	1	104000000	104500000	gain	10.9938
WISECONDOR	1	114500000	145500000	loss	2.83617
WISECONDOR	1	114500000	148000000	gain	1.8079
WISECONDOR	1	116000000	150500000	loss	2.28101
WISECONDOR	1	118500000	147500000	loss	2.83029
WISECONDOR	1	119000000	145500000	loss	3.05382
WISECONDOR	1	119500000	146000000	gain	2.72012
WISECONDOR	1	119500000	148000000	loss	3.53296
WISECONDOR	1	119500000	150500000	loss	3.28245
WISECONDOR	1	120000000	122000000	gain	6.1276
WISECONDOR	1	120000000	145500000	loss	4.45656
WISECONDOR	1	120000000	145500000	gain	4.43131
WISECONDOR	1	120000000	145500000	gain	3.52144
WISECONDOR	1	120000000	148500000	gain	5.08358
WISECONDOR	1	120500000	121000000	loss	10.6544
WISECONDOR	1	120500000	121000000	loss	10.4412
WISECONDOR	1	120500000	121000000	loss	10.6261
WISECONDOR	1	120500000	121000000	loss	11.6027
WISECONDOR	1	120500000	121000000	loss	15.699
WISECONDOR	1	120500000	121000000	gain	8.79618
WISECONDOR	1	120500000	121000000	gain	9.19875
WISECONDOR	1	120500000	121000000	gain	10.2442
WISECONDOR	1	120500000	121000000	gain	13.2908
WISECONDOR	1	120500000	121000000	gain	9.43851
WISECONDOR	1	120500000	121500000	gain	7.83206
WISECONDOR	1	120500000	121500000	gain	7.71447
WISECONDOR	1	120500000	121500000	loss	7.14652
WISECONDOR	1	120500000	121500000	loss	9.84497
WISECONDOR	1	120500000	122000000	gain	8.30538
WISECONDOR	1	120500000	122000000	gain	6.7351
WISECONDOR	1	120500000	145500000	loss	8.44155
WISECONDOR	1	120500000	145500000	loss	7.14064
WISECONDOR	1	120500000	145500000	loss	6.1547
WISECONDOR	1	120500000	145500000	loss	3.54132
WISECONDOR	1	120500000	145500000	loss	9.35837
WISECONDOR	1	120500000	145500000	loss	4.97719
WISECONDOR	1	120500000	145500000	loss	4.73186
WISECONDOR	1	120500000	145500000	loss	4.36389
WISECONDOR	1	120500000	145500000	loss	5.78124
WISECONDOR	1	120500000	145500000	loss	7.17838
WISECONDOR	1	120500000	145500000	loss	6.21349
WISECONDOR	1	120500000	145500000	gain	5.45608
WISECONDOR	1	120500000	145500000	gain	4.18874
WISECONDOR	1	120500000	145500000	gain	6.51438
WISECONDOR	1	120500000	148000000	loss	3.38789
WISECONDOR	1	120500000	148500000	gain	3.50399
WISECONDOR	1	120500000	150500000	gain	2.72104
WISECONDOR	1	120500000	151500000	gain	2.1694
WISECONDOR	1	120500000	159000000	loss	1.77478
WISECONDOR	1	121000000	121500000	gain	32.6502
WISECONDOR	1	121000000	121500000	gain	36.4194
WISECONDOR	1	121000000	121500000	gain	33.6931
WISECONDOR	1	121000000	121500000	gain	34.1091
WISECONDOR	1	121000000	121500000	gain	37.9605
WISECONDOR	1	121000000	121500000	gain	32.5188
WISECONDOR	1	121000000	121500000	gain	32.2251
WISECONDOR	1	121000000	121500000	gain	37.0081
WISECONDOR	1	121000000	121500000	loss	8.90179
WISECONDOR	1	121000000	121500000	loss	9.78945
WISECONDOR	1	121000000	121500000	loss	8.87642
WISECONDOR	1	121000000	145500000	gain	7.39979
WISECONDOR	1	121000000	145500000	loss	4.46236
WISECONDOR	1	121000000	145500000	loss	4.96951
WISECONDOR	1	121000000	148000000	loss	4.1085
WISECONDOR	1	121000000	148500000	loss	3.28747
WISECONDOR	1	144500000	145000000	loss	10.5393
WISECONDOR	1	144500000	145500000	gain	7.28084
WISECONDOR	1	144500000	145500000	gain	7.59532
WISECONDOR	1	144500000	145500000	gain	10.0458
WISECONDOR	1	144500000	145500000	gain	7.69423
WISECONDOR	1	144500000	145500000	gain	11.1325
WISECONDOR	1	144500000	145500000	gain	7.1403
WISECONDOR	1	144500000	145500000	gain	7.63306
WISECONDOR	1	144500000	145500000	gain	9.18098
WISECONDOR	1	144500000	145500000	gain	5.40191
WISECONDOR	1	144500000	145500000	gain	7.82133
WISECONDOR	1	144500000	145500000	gain	10.7379
WISECONDOR	1	144500000	145500000	loss	9.93487
WISECONDOR	1	144500000	145500000	loss	7.6283
WISECONDOR	1	144500000	145500000	loss	9.19775
WISECONDOR	1	144500000	145500000	loss	6.58915
WISECONDOR	1	144500000	145500000	loss	7.8238
WISECONDOR	1	144500000	145500000	loss	6.84541
WISECONDOR	1	144500000	145500000	loss	8.73618
WISECONDOR	1	144500000	145500000	loss	8.65455
WISECONDOR	1	144500000	148000000	gain	5.16843
WISECONDOR	1	145000000	145500000	gain	10.6517
WISECONDOR	1	145000000	145500000	loss	9.56948
WISECONDOR	1	145500000	146000000	loss	27.3085
WISECONDOR	1	147500000	148000000	loss	10.9765
WISECONDOR	1	147500000	148000000	loss	9.95653
WISECONDOR	1	147500000	148000000	loss	12.3927
WISECONDOR	1	147500000	148000000	loss	16.027
WISECONDOR	1	147500000	148000000	loss	12.0779
WISECONDOR	1	147500000	148000000	loss	10.7751
WISECONDOR	1	147500000	148000000	loss	10.4495
WISECONDOR	1	147500000	148000000	loss	10.0582
WISECONDOR	1	147500000	148000000	loss	8.43359
WISECONDOR	1	147500000	148000000	loss	11.2024
WISECONDOR	1	147500000	148000000	gain	14.4012
WISECONDOR	1	147500000	148000000	gain	10.529
WISECONDOR	1	147500000	148000000	gain	10.2534
WISECONDOR	1	147500000	148000000	gain	14.614
WISECONDOR	1	147500000	148000000	gain	10.5232
WISECONDOR	1	147500000	148000000	gain	11.4842
WISECONDOR	1	147500000	148500000	gain	9.41771
WISECONDOR	1	147500000	148500000	loss	8.97484
WISECONDOR	1	149500000	150000000	gain	9.42392
WISECONDOR	1	149500000	151000000	gain	4.95101
WISECONDOR	1	149500000	153000000	loss	2.84276
WISECONDOR	1	152500000	153000000	gain	10.6331
WISECONDOR	1	152500000	153000000	gain	9.28992
WISECONDOR	1	152500000	153000000	gain	10.2196
WISECONDOR	1	152500000	153500000	gain	6.54911
WISECONDOR	1	158500000	163000000	gain	2.3796
WISECONDOR	1	161500000	162000000	gain	9.84811
WISECONDOR	1	162000000	162500000	gain	23.1286
WISECONDOR	1	168000000	172000000	gain	1.70821
WISECONDOR	1	171000000	171500000	gain	9.8694
WISECONDOR	1	188000000	189000000	gain	6.40299
WISECONDOR	1	188000000	197500000	gain	2.099
WISECONDOR	1	188500000	191000000	loss	3.27177
WISECONDOR	1	189000000	190000000	gain	12.2586
WISECONDOR	1	196000000	196500000	gain	11.5832
WISECONDOR	1	196000000	197000000	gain	6.24327
WISECONDOR	1	196500000	197000000	loss	13.3236
WISECONDOR	1	196500000	197000000	loss	9.8204
WISECONDOR	1	196500000	197000000	loss	11.3954
WISECONDOR	1	196500000	197000000	loss	10.0094
WISECONDOR	1	196500000	197000000	loss	8.56046
WISECONDOR	1	196500000	197000000	loss	11.1534
WISECONDOR	1	196500000	197000000	loss	10.2417
WISECONDOR	1	196500000	197000000	loss	10.0867
WISECONDOR	1	196500000	197000000	loss	13.0881
WISECONDOR	1	196500000	197000000	loss	9.26406
WISECONDOR	1	196500000	197000000	loss	9.53349
WISECONDOR	1	196500000	197000000	gain	12.816
WISECONDOR	1	196500000	197500000	gain	6.1441
WISECONDOR	1	199500000	200000000	loss	10.0549
WISECONDOR	1	204500000	205000000	gain	13.5061
WISECONDOR	1	206000000	206500000	loss	10.8494
WISECONDOR	1	206000000	206500000	gain	9.61461
WISECONDOR	1	206000000	206500000	gain	9.37752
WISECONDOR	1	231500000	232000000	gain	9.10869
WISECONDOR	1	231500000	232000000	gain	8.94526
WISECONDOR	1	231500000	232000000	gain	9.19167
WISECONDOR	1	234500000	249500000	gain	1.83232
WISECONDOR	1	236500000	247000000	gain	2.25314
WISECONDOR	1	236500000	249000000	gain	2.30606
WISECONDOR	1	237000000	249500000	gain	3.24087
WISECONDOR	1	238000000	240000000	loss	41.9367
WISECONDOR	1	240000000	240500000	loss	14.5697
WISECONDOR	1	248000000	249000000	gain	19.8181
WISECONDOR	1	248000000	249000000	gain	6.05793
WISECONDOR	1	248500000	249000000	gain	9.09984
WISECONDOR	1	248500000	249000000	gain	11.3507
WISECONDOR	1	248500000	249000000	gain	11.081
WISECONDOR	1	248500000	249000000	gain	11.1176
WISECONDOR	1	248500000	249000000	gain	12.884
WISECONDOR	1	248500000	249000000	gain	9.6924
WISECONDOR	1	248500000	249000000	loss	16.8559
WISECONDOR	1	248500000	249000000	loss	17.2745
WISECONDOR	1	248500000	249000000	loss	9.16947
WISECONDOR	1	248500000	249000000	loss	10.0596
WISECONDOR	1	248500000	249000000	loss	13.1236
WISECONDOR	1	248500000	249000000	loss	12.2492
WISECONDOR	1	248500000	249000000	loss	13.5266
WISECONDOR	1	248500000	249000000	loss	10.0443
WISECONDOR	1	248500000	249000000	loss	9.05497
WISECONDOR	1	248500000	249000000	loss	17.1061
WISECONDOR	1	248500000	249000000	loss	10.5795
WISECONDOR	1	248500000	249000000	loss	14.3411
WISECONDOR	1	248500000	249000000	loss	12.3069
WISECONDOR	1	248500000	249000000	loss	9.06752
WISECONDOR	1	248500000	249000000	loss	10.9822
WISECONDOR	1	248500000	249000000	loss	10.3735
WISECONDOR	1	248500000	249000000	loss	14.1131
WISECONDOR	1	248500000	249000000	loss	8.55109
WISECONDOR	1	248500000	249000000	loss	9.33803
WISECONDOR	1	248500000	249000000	loss	14.1536
WISECONDOR	1	248500000	249000000	loss	10.028
WISECONDOR	1	248500000	249000000	loss	9.84463
WISECONDOR	1	248500000	249000000	loss	10.3219
WISECONDOR	1	248500000	249500000	loss	6.57916
WISECONDOR	1	248500000	249500000	loss	10.2158
WISECONDOR	1	248500000	249500000	loss	11.5335
WISECONDOR	1	248500000	249500000	gain	6.31777
WISECONDOR	1	248500000	249500000	gain	8.14859
WISECONDOR	1	249000000	249500000	loss	9.73118
WISECONDOR	1	249000000	249500000	loss	8.94825
WISECONDOR	1	249000000	249500000	gain	11.5965
WISECONDOR	2	500000	1000000	gain	17.7358
WISECONDOR	2	500000	11500000	gain	2.24396
WISECONDOR	2	1500000	4000000	gain	3.28621
WISECONDOR	2	10000000	13500000	gain	3.35318
WISECONDOR	2	14000000	15000000	gain	5.66217
WISECONDOR	2	30500000	31000000	gain	6.50657
WISECONDOR	2	32500000	33500000	gain	37.084
WISECONDOR	2	32500000	33500000	gain	30.3186
WISECONDOR	2	35500000	36000000	loss	15.8349
WISECONDOR	2	35500000	36000000	loss	9.4767
WISECONDOR	2	35500000	36500000	loss	13.2874
WISECONDOR	2	35500000	36500000	loss	9.76982
WISECONDOR	2	35500000	36500000	loss	13.4178
WISECONDOR	2	35500000	36500000	gain	6.57853
WISECONDOR	2	36000000	36500000	loss	10.5257
WISECONDOR	2	38500000	39000000	loss	13.8511
WISECONDOR	2	43500000	44000000	loss	14
WISECONDOR	2	51500000	53000000	gain	4.58031
WISECONDOR	2	52500000	53000000	gain	7.46619
WISECONDOR	2	55000000	56000000	gain	7.1751
WISECONDOR	2	57000000	57500000	gain	9.36961
WISECONDOR	2	57000000	57500000	gain	8.47547
WISECONDOR	2	57000000	57500000	gain	9.22535
WISECONDOR	2	57500000	58000000	gain	9.77765
WISECONDOR	2	57500000	58000000	gain	11.7055
WISECONDOR	2	61000000	61500000	gain	9.74061
WISECONDOR	2	76500000	83500000	gain	2.74207
WISECONDOR	2	78500000	79500000	gain	6.0993
WISECONDOR	2	85500000	98500000	gain	2.5175
WISECONDOR	2	87000000	87500000	loss	11.3061
WISECONDOR	2	87000000	87500000	loss	9.65605
WISECONDOR	2	87000000	87500000	gain	11.0797
WISECONDOR	2	87000000	87500000	gain	10.881
WISECONDOR	2	87000000	87500000	gain	11.2103
WISECONDOR	2	87000000	87500000	gain	9.26043
WISECONDOR	2	87000000	87500000	gain	8.25114
WISECONDOR	2	87000000	87500000	gain	10.936
WISECONDOR	2	87000000	87500000	gain	12.4998
WISECONDOR	2	87000000	87500000	gain	10.5868
WISECONDOR	2	87000000	88000000	gain	7.05687
WISECONDOR	2	87000000	88000000	gain	7.43486
WISECONDOR	2	87000000	89500000	loss	3.96139
WISECONDOR	2	87000000	92500000	loss	3.94593
WISECONDOR	2	88000000	96500000	gain	1.82478
WISECONDOR	2	88500000	98000000	gain	2.96363
WISECONDOR	2	89000000	92500000	loss	5.58337
WISECONDOR	2	91500000	92000000	gain	10.9792
WISECONDOR	2	91500000	92000000	gain	20.1002
WISECONDOR	2	91500000	92000000	gain	14.8961
WISECONDOR	2	91500000	92000000	gain	22.4207
WISECONDOR	2	91500000	92000000	gain	12.1817
WISECONDOR	2	91500000	92000000	gain	10.8079
WISECONDOR	2	91500000	92000000	gain	16.9656
WISECONDOR	2	91500000	92000000	gain	15.6806
WISECONDOR	2	91500000	92000000	gain	11.9313
WISECONDOR	2	91500000	92000000	gain	10.8612
WISECONDOR	2	91500000	92000000	gain	13.8356
WISECONDOR	2	91500000	92000000	gain	9.17668
WISECONDOR	2	91500000	92000000	gain	12.687
WISECONDOR	2	91500000	92000000	gain	10.7945
WISECONDOR	2	91500000	92000000	gain	13.5647
WISECONDOR	2	91500000	92000000	gain	12.8846
WISECONDOR	2	91500000	92000000	gain	12.8844
WISECONDOR	2	91500000	92000000	loss	12.6936
WISECONDOR	2	91500000	92000000	loss	13.8372
WISECONDOR	2	91500000	92000000	loss	9.28262
WISECONDOR	2	91500000	92000000	loss	15.3547
WISECONDOR	2	91500000	92000000	loss	15.3638
WISECONDOR	2	91500000	92000000	loss	9.14993
WISECONDOR	2	91500000	92000000	loss	9.71297
WISECONDOR	2	91500000	92000000	loss	11.8353
WISECONDOR	2	91500000	92000000	loss	11.9126
WISECONDOR	2	91500000	92000000	loss	13.0549
WISECONDOR	2	91500000	92000000	loss	12.2586
WISECONDOR	2	91500000	92500000	loss	8.30494
WISECONDOR	2	91500000	92500000	loss	7.6822
WISECONDOR	2	91500000	92500000	loss	7.90232
WISECONDOR	2	91500000	92500000	loss	9.51226
WISECONDOR	2	91500000	92500000	loss	7.58049
WISECONDOR	2	91500000	92500000	loss	9.902
WISECONDOR	2	91500000	92500000	loss	7.27503
WISECONDOR	2	91500000	92500000	loss	9.44786
WISECONDOR	2	91500000	92500000	gain	8.18572
WISECONDOR	2	91500000	96000000	loss	5.25745
WISECONDOR	2	95000000	95500000	gain	9.82339
WISECONDOR	2	95000000	95500000	gain	9.34418
WISECONDOR	2	95000000	95500000	gain	11.2271
WISECONDOR	2	95000000	95500000	gain	10.137
WISECONDOR	2	95000000	95500000	gain	8.16217
WISECONDOR	2	95000000	95500000	gain	9.856
WISECONDOR	2	95000000	95500000	gain	8.85702
WISECONDOR	2	95000000	95500000	loss	11.2481
WISECONDOR	2	95000000	95500000	loss	8.91973
WISECONDOR	2	95000000	96000000	gain	6.13917
WISECONDOR	2	95000000	98000000	loss	5.53247
WISECONDOR	2	97500000	98000000	loss	9.62119
WISECONDOR	2	97500000	98000000	loss	16.4329
WISECONDOR	2	97500000	98500000	loss	12.302
WISECONDOR	2	97500000	98500000	loss	8.6446
WISECONDOR	2	97500000	98500000	loss	7.15415
WISECONDOR	2	98000000	98500000	gain	9.67443
WISECONDOR	2	98000000	98500000	gain	9.41478
WISECONDOR	2	98000000	98500000	gain	10.2949
WISECONDOR	2	98000000	98500000	gain	7.66277
WISECONDOR	2	99500000	100000000	gain	15.8161
WISECONDOR	2	111000000	111500000	loss	11.7135
WISECONDOR	2	111000000	111500000	loss	9.30978
WISECONDOR	2	111000000	111500000	gain	11.4138
WISECONDOR	2	111000000	111500000	gain	8.4533
WISECONDOR	2	111000000	111500000	gain	11.0821
WISECONDOR	2	111000000	111500000	gain	9.89536
WISECONDOR	2	111000000	113000000	loss	46.9278
WISECONDOR	2	111000000	115000000	gain	3.09325
WISECONDOR	2	111000000	115000000	gain	3.63181
WISECONDOR	2	112000000	112500000	gain	8.96427
WISECONDOR	2	112000000	113000000	loss	6.90005
WISECONDOR	2	112000000	114000000	gain	4.21049
WISECONDOR	2	112500000	113000000	loss	13.5875
WISECONDOR	2	112500000	113000000	loss	12.3182
WISECONDOR	2	112500000	113000000	gain	27.9116
WISECONDOR	2	113000000	113500000	loss	12.6384
WISECONDOR	2	115500000	116000000	gain	34.2298
WISECONDOR	2	126500000	127500000	loss	8.31501
WISECONDOR	2	129500000	133000000	gain	4.11533
WISECONDOR	2	130500000	132000000	gain	5.74377
WISECONDOR	2	131000000	131500000	gain	8.36777
WISECONDOR	2	131000000	131500000	gain	9.65406
WISECONDOR	2	131500000	132500000	gain	6.31323
WISECONDOR	2	132000000	132500000	loss	10.8016
WISECONDOR	2	132500000	133500000	loss	7.37709
WISECONDOR	2	132500000	133500000	loss	5.74797
WISECONDOR	2	132500000	133500000	loss	6.55117
WISECONDOR	2	166000000	166500000	gain	6.89749
WISECONDOR	2	167000000	167500000	gain	21.6019
WISECONDOR	2	175000000	181500000	loss	2.13047
WISECONDOR	2	176000000	176500000	loss	9.66403
WISECONDOR	2	193000000	195000000	loss	3.55068
WISECONDOR	2	193500000	194000000	loss	15.6032
WISECONDOR	2	212500000	213500000	gain	6.0734
WISECONDOR	2	221000000	242500000	gain	1.51611
WISECONDOR	2	226000000	226500000	loss	7.72376
WISECONDOR	2	230500000	231000000	gain	18.513
WISECONDOR	2	230500000	231000000	gain	18.2297
WISECONDOR	2	236500000	238500000	loss	4.55145
WISECONDOR	2	238000000	242500000	loss	2.84861
WISECONDOR	2	242500000	243000000	loss	14.5006
WISECONDOR	2	242500000	243000000	loss	15.2638
WISECONDOR	2	242500000	243000000	loss	15.9038
WISECONDOR	2	242500000	243000000	loss	15.4717
WISECONDOR	2	242500000	243000000	loss	15.5772
WISECONDOR	2	242500000	243000000	loss	11.5795
WISECONDOR	2	242500000	243000000	loss	13.9756
WISECONDOR	2	242500000	243000000	loss	13.5597
WISECONDOR	2	242500000	243000000	loss	15.957
WISECONDOR	2	242500000	243000000	loss	13.7795
WISECONDOR	2	242500000	243000000	loss	14.7713
WISECONDOR	2	242500000	243000000	loss	16.3864
WISECONDOR	2	242500000	243000000	loss	15.0794
WISECONDOR	2	242500000	243000000	loss	14.6273
WISECONDOR	2	242500000	243000000	loss	13.6338
WISECONDOR	2	242500000	243000000	loss	12.5624
WISECONDOR	2	242500000	243000000	loss	14.6695
WISECONDOR	2	242500000	243000000	loss	13.7411
WISECONDOR	2	242500000	243000000	loss	15.1062
WISECONDOR	2	242500000	243000000	loss	10.7181
WISECONDOR	2	242500000	243000000	loss	12.0353
WISECONDOR	2	242500000	243000000	loss	10.4744
WISECONDOR	2	242500000	243000000	loss	12.9704
WISECONDOR	2	242500000	243000000	loss	16.1465
WISECONDOR	2	242500000	243000000	loss	13.4592
WISECONDOR	2	242500000	243000000	loss	12.7898
WISECONDOR	2	242500000	243000000	loss	14.6881
WISECONDOR	2	242500000	243000000	loss	14.138
WISECONDOR	2	242500000	243000000	loss	11.7645
WISECONDOR	3	0	6000000	gain	1.94914
WISECONDOR	3	0	8500000	gain	2.26762
WISECONDOR	3	1000000	9000000	gain	2.55635
WISECONDOR	3	1500000	2000000	gain	9.59362
WISECONDOR	3	2500000	3000000	gain	10.1219
WISECONDOR	3	3000000	3500000	gain	8.97381
WISECONDOR	3	3500000	4000000	gain	22.0898
WISECONDOR	3	4000000	4500000	loss	11.0371
WISECONDOR	3	8500000	9000000	gain	8.64772
WISECONDOR	3	11000000	22000000	gain	2.09131
WISECONDOR	3	13000000	14500000	gain	5.47538
WISECONDOR	3	35500000	36000000	gain	9.92932
WISECONDOR	3	37000000	37500000	loss	9.02851
WISECONDOR	3	39500000	40000000	loss	16.4679
WISECONDOR	3	66000000	66500000	gain	17.9689
WISECONDOR	3	72500000	82000000	gain	1.52481
WISECONDOR	3	73500000	77500000	loss	3.08537
WISECONDOR	3	74000000	76000000	loss	4.84553
WISECONDOR	3	74000000	76500000	gain	3.3427
WISECONDOR	3	75000000	76000000	loss	6.90715
WISECONDOR	3	75000000	76000000	loss	10.2822
WISECONDOR	3	75000000	76000000	loss	7.15791
WISECONDOR	3	75000000	76000000	loss	9.58725
WISECONDOR	3	75000000	76000000	loss	8.20569
WISECONDOR	3	75000000	76000000	loss	8.5301
WISECONDOR	3	75000000	76000000	loss	6.84758
WISECONDOR	3	75000000	76000000	loss	9.45924
WISECONDOR	3	75000000	76000000	loss	6.21798
WISECONDOR	3	75000000	76000000	loss	8.82961
WISECONDOR	3	75000000	76000000	loss	11.5981
WISECONDOR	3	75000000	76000000	loss	12.4919
WISECONDOR	3	75000000	76000000	loss	8.06694
WISECONDOR	3	75000000	76000000	loss	8.81701
WISECONDOR	3	75000000	76000000	loss	8.29915
WISECONDOR	3	75000000	76000000	loss	19.058
WISECONDOR	3	75000000	76000000	loss	8.32181
WISECONDOR	3	75000000	76000000	loss	7.20043
WISECONDOR	3	75000000	77000000	loss	4.64383
WISECONDOR	3	75500000	76000000	loss	18.1645
WISECONDOR	3	75500000	76000000	loss	15.2328
WISECONDOR	3	75500000	76000000	loss	16.9063
WISECONDOR	3	75500000	76000000	loss	17.0835
WISECONDOR	3	75500000	76000000	loss	10.3089
WISECONDOR	3	75500000	76000000	loss	14.2912
WISECONDOR	3	75500000	76000000	loss	10.1991
WISECONDOR	3	75500000	76000000	loss	25.4445
WISECONDOR	3	75500000	76000000	loss	18.1152
WISECONDOR	3	75500000	76000000	loss	13.2789
WISECONDOR	3	75500000	76000000	loss	12.0877
WISECONDOR	3	75500000	76000000	loss	13.9289
WISECONDOR	3	75500000	76000000	loss	12.1879
WISECONDOR	3	75500000	76000000	loss	16.6992
WISECONDOR	3	75500000	76000000	loss	10.1631
WISECONDOR	3	75500000	76000000	loss	15.0478
WISECONDOR	3	75500000	76000000	loss	11.5202
WISECONDOR	3	75500000	76000000	loss	12.2225
WISECONDOR	3	75500000	76000000	loss	13.9009
WISECONDOR	3	75500000	76000000	loss	13.6368
WISECONDOR	3	75500000	76000000	loss	14.8203
WISECONDOR	3	75500000	76000000	loss	11.4098
WISECONDOR	3	75500000	76000000	loss	12.9169
WISECONDOR	3	75500000	76000000	loss	10.2097
WISECONDOR	3	75500000	76000000	loss	14.5962
WISECONDOR	3	75500000	76000000	loss	13.5276
WISECONDOR	3	75500000	76000000	loss	10.077
WISECONDOR	3	75500000	76000000	gain	10.2394
WISECONDOR	3	75500000	76000000	gain	9.80176
WISECONDOR	3	75500000	76000000	gain	10.7538
WISECONDOR	3	75500000	76000000	gain	11.366
WISECONDOR	3	75500000	76000000	gain	11.9662
WISECONDOR	3	75500000	76000000	gain	10.0855
WISECONDOR	3	75500000	76000000	gain	13.7209
WISECONDOR	3	75500000	76000000	gain	12.575
WISECONDOR	3	75500000	76000000	gain	14.5637
WISECONDOR	3	75500000	76000000	gain	11.5373
WISECONDOR	3	75500000	76000000	gain	11.6574
WISECONDOR	3	85000000	85500000	gain	8.69346
WISECONDOR	3	94500000	95000000	gain	9.93993
WISECONDOR	3	100000000	100500000	gain	19.6446
WISECONDOR	3	100000000	100500000	gain	10.4524
WISECONDOR	3	100000000	100500000	gain	20.3932
WISECONDOR	3	103000000	103500000	loss	8.44148
WISECONDOR	3	105500000	106000000	gain	10.424
WISECONDOR	3	108500000	110500000	gain	4.6562
WISECONDOR	3	118500000	119000000	gain	10.2133
WISECONDOR	3	129500000	130500000	loss	6.25837
WISECONDOR	3	137000000	138500000	loss	4.87512
WISECONDOR	3	138500000	139500000	gain	7.42842
WISECONDOR	3	143500000	144000000	loss	8.67641
WISECONDOR	3	161500000	162000000	gain	8.44428
WISECONDOR	3	163000000	163500000	gain	9.08199
WISECONDOR	3	164500000	168500000	loss	3.3423
WISECONDOR	3	173000000	173500000	gain	7.83687
WISECONDOR	3	182000000	183000000	loss	9.63873
WISECONDOR	3	192500000	193000000	gain	17.2578
WISECONDOR	3	194500000	195500000	gain	5.67955
WISECONDOR	3	194500000	195500000	gain	7.02866
WISECONDOR	3	195000000	195500000	gain	14.2458
WISECONDOR	3	195000000	195500000	gain	8.53245
WISECONDOR	3	195000000	195500000	gain	12.6123
WISECONDOR	3	195000000	195500000	gain	9.88245
WISECONDOR	3	195000000	195500000	gain	11.0871
WISECONDOR	3	195000000	195500000	gain	11.1484
WISECONDOR	3	195000000	195500000	gain	12.598
WISECONDOR	3	195000000	195500000	gain	13.5352
WISECONDOR	3	195000000	195500000	gain	11.5629
WISECONDOR	3	195000000	195500000	gain	9.94611
WISECONDOR	3	195000000	195500000	gain	10.0761
WISECONDOR	3	195000000	195500000	gain	9.41826
WISECONDOR	3	195000000	195500000	gain	10.7396
WISECONDOR	3	195000000	195500000	gain	9.36842
WISECONDOR	3	195000000	195500000	gain	10.3731
WISECONDOR	3	195000000	195500000	gain	9.9994
WISECONDOR	3	195000000	195500000	loss	9.71011
WISECONDOR	3	195000000	195500000	loss	11.3951
WISECONDOR	3	195000000	195500000	loss	9.31307
WISECONDOR	3	195000000	195500000	loss	10.419
WISECONDOR	3	195000000	195500000	loss	9.27563
WISECONDOR	3	195000000	195500000	loss	11.3046
WISECONDOR	3	195000000	195500000	loss	11.9446
WISECONDOR	3	195000000	195500000	loss	12.8297
WISECONDOR	3	195000000	195500000	loss	10.5042
WISECONDOR	3	195000000	195500000	loss	10.2086
WISECONDOR	3	195000000	195500000	loss	12.4884
WISECONDOR	3	195000000	196000000	loss	8.60418
WISECONDOR	3	195000000	196000000	gain	6.90785
WISECONDOR	3	197500000	198000000	gain	15.9655
WISECONDOR	4	0	500000	loss	11.3419
WISECONDOR	4	0	500000	loss	9.20985
WISECONDOR	4	0	10500000	gain	2.13892
WISECONDOR	4	1000000	18500000	loss	1.69936
WISECONDOR	4	3500000	4500000	gain	6.12339
WISECONDOR	4	9500000	10500000	gain	6.42063
WISECONDOR	4	20500000	21000000	gain	14.7561
WISECONDOR	4	21000000	23500000	gain	47.2826
WISECONDOR	4	27000000	34000000	loss	4.30009
WISECONDOR	4	28500000	29000000	gain	8.99674
WISECONDOR	4	32000000	36000000	loss	3.01483
WISECONDOR	4	34000000	35500000	loss	4.79146
WISECONDOR	4	34500000	35000000	loss	10.9849
WISECONDOR	4	34500000	35000000	loss	9.89784
WISECONDOR	4	34500000	35000000	loss	9.86689
WISECONDOR	4	34500000	35000000	loss	9.82437
WISECONDOR	4	34500000	35000000	loss	9.11563
WISECONDOR	4	34500000	35000000	gain	10.1916
WISECONDOR	4	58000000	80500000	gain	1.63516
WISECONDOR	4	61000000	84500000	gain	1.66924
WISECONDOR	4	61500000	72000000	gain	2.33693
WISECONDOR	4	63000000	66500000	gain	3.4313
WISECONDOR	4	65000000	70500000	loss	2.79362
WISECONDOR	4	66500000	75000000	gain	1.92914
WISECONDOR	4	69500000	70500000	gain	7.05105
WISECONDOR	4	69500000	70500000	gain	6.04821
WISECONDOR	4	69500000	70500000	gain	5.8651
WISECONDOR	4	69500000	70500000	loss	5.80654
WISECONDOR	4	69500000	71000000	loss	6.55699
WISECONDOR	4	69500000	71500000	loss	4.87229
WISECONDOR	4	70000000	70500000	loss	16.303
WISECONDOR	4	70000000	70500000	loss	15.5633
WISECONDOR	4	70000000	70500000	loss	14.3185
WISECONDOR	4	70000000	70500000	loss	11.2766
WISECONDOR	4	70000000	70500000	loss	11.1342
WISECONDOR	4	70000000	70500000	loss	16.7912
WISECONDOR	4	70000000	70500000	loss	9.58541
WISECONDOR	4	70000000	70500000	loss	12.0592
WISECONDOR	4	70000000	70500000	loss	13.9048
WISECONDOR	4	70000000	70500000	loss	8.93687
WISECONDOR	4	70000000	70500000	loss	8.40798
WISECONDOR	4	70000000	70500000	loss	16.2229
WISECONDOR	4	70000000	70500000	loss	15.157
WISECONDOR	4	70000000	70500000	loss	12.8215
WISECONDOR	4	70000000	70500000	loss	17.5567
WISECONDOR	4	70000000	70500000	loss	15.4596
WISECONDOR	4	70000000	70500000	loss	9.26436
WISECONDOR	4	70000000	70500000	loss	10.2061
WISECONDOR	4	70000000	70500000	loss	19.4745
WISECONDOR	4	70000000	70500000	loss	12.4661
WISECONDOR	4	70000000	70500000	loss	9.70228
WISECONDOR	4	70000000	70500000	loss	13.3103
WISECONDOR	4	70000000	70500000	loss	16.781
WISECONDOR	4	70000000	70500000	loss	19.0207
WISECONDOR	4	70000000	70500000	loss	8.61851
WISECONDOR	4	70000000	70500000	loss	11.4353
WISECONDOR	4	70000000	70500000	loss	15.5487
WISECONDOR	4	70000000	70500000	loss	23.4788
WISECONDOR	4	70000000	70500000	loss	15.1909
WISECONDOR	4	70000000	70500000	loss	12.4179
WISECONDOR	4	70000000	70500000	gain	9.32104
WISECONDOR	4	70000000	70500000	gain	12.2423
WISECONDOR	4	70000000	70500000	gain	8.48517
WISECONDOR	4	70000000	70500000	gain	8.82054
WISECONDOR	4	70000000	70500000	gain	7.9501
WISECONDOR	4	75000000	79500000	gain	3.08969
WISECONDOR	4	78500000	79000000	gain	21.3198
WISECONDOR	4	81500000	82000000	loss	7.95865
WISECONDOR	4	98500000	99000000	loss	7.94092
WISECONDOR	4	98500000	107000000	loss	2.17981
WISECONDOR	4	117500000	118000000	gain	19.2141
WISECONDOR	4	117500000	121500000	gain	3.02086
WISECONDOR	4	127500000	128000000	gain	8.96293
WISECONDOR	4	129500000	130000000	gain	17.6353
WISECONDOR	4	130500000	190000000	gain	1.5002
WISECONDOR	4	131000000	131500000	loss	7.61614
WISECONDOR	4	131500000	137000000	gain	4.07981
WISECONDOR	4	132000000	132500000	gain	34.1225
WISECONDOR	4	132000000	132500000	gain	26.4613
WISECONDOR	4	132500000	137500000	gain	3.52673
WISECONDOR	4	135000000	135500000	loss	13.456
WISECONDOR	4	139000000	139500000	gain	14.3943
WISECONDOR	4	144500000	145500000	gain	6.35499
WISECONDOR	4	146000000	160500000	gain	2.01457
WISECONDOR	4	151500000	152000000	gain	30.5404
WISECONDOR	4	161000000	163500000	gain	4.39526
WISECONDOR	4	161500000	162500000	gain	6.03357
WISECONDOR	4	161500000	163500000	gain	6.35276
WISECONDOR	4	163000000	164000000	gain	5.78079
WISECONDOR	4	164000000	164500000	loss	9.93464
WISECONDOR	4	168500000	169000000	loss	18.7585
WISECONDOR	4	168500000	169000000	loss	12.5688
WISECONDOR	4	171000000	190500000	gain	1.8999
WISECONDOR	4	173000000	190500000	gain	1.91095
WISECONDOR	4	174500000	188500000	gain	1.88258
WISECONDOR	4	182500000	183000000	gain	22.4979
WISECONDOR	5	0	500000	gain	9.92226
WISECONDOR	5	0	500000	gain	10.3667
WISECONDOR	5	0	1000000	gain	6.38735
WISECONDOR	5	0	1000000	gain	6.76664
WISECONDOR	5	0	1000000	gain	9.84178
WISECONDOR	5	0	11000000	gain	2.20733
WISECONDOR	5	500000	1000000	loss	11.0782
WISECONDOR	5	500000	1000000	loss	10.7922
WISECONDOR	5	500000	1000000	loss	10.7579
WISECONDOR	5	500000	1000000	loss	8.48719
WISECONDOR	5	500000	1000000	loss	9.6017
WISECONDOR	5	500000	1000000	loss	11.7257
WISECONDOR	5	500000	1000000	loss	14.1456
WISECONDOR	5	500000	1000000	loss	10.0622
WISECONDOR	5	500000	1000000	loss	10.2717
WISECONDOR	5	500000	1000000	gain	26.6293
WISECONDOR	5	500000	1000000	gain	20.4821
WISECONDOR	5	500000	1000000	gain	23.5218
WISECONDOR	5	500000	1000000	gain	11.6567
WISECONDOR	5	500000	1000000	gain	11.3371
WISECONDOR	5	500000	1000000	gain	13.2332
WISECONDOR	5	500000	1000000	gain	11.003
WISECONDOR	5	500000	1000000	gain	10.363
WISECONDOR	5	500000	1000000	gain	10.9468
WISECONDOR	5	500000	1000000	gain	10.0698
WISECONDOR	5	500000	1000000	gain	15.6851
WISECONDOR	5	500000	1000000	gain	17.4256
WISECONDOR	5	500000	1000000	gain	18.4339
WISECONDOR	5	500000	1000000	gain	12.1808
WISECONDOR	5	500000	1000000	gain	11.8487
WISECONDOR	5	500000	1000000	gain	10.9335
WISECONDOR	5	500000	1000000	gain	13.7481
WISECONDOR	5	500000	1000000	gain	17.9328
WISECONDOR	5	500000	1000000	gain	9.25048
WISECONDOR	5	500000	1000000	gain	26.0801
WISECONDOR	5	500000	1000000	gain	9.54166
WISECONDOR	5	500000	1000000	gain	25.0643
WISECONDOR	5	500000	1000000	gain	12.9288
WISECONDOR	5	500000	1000000	gain	10.9797
WISECONDOR	5	500000	1000000	gain	10.3936
WISECONDOR	5	500000	1500000	loss	6.6991
WISECONDOR	5	500000	1500000	loss	6.3919
WISECONDOR	5	500000	2000000	loss	4.59384
WISECONDOR	5	1000000	9000000	gain	2.25516
WISECONDOR	5	7500000	42500000	gain	1.63713
WISECONDOR	5	14500000	22500000	gain	2.12237
WISECONDOR	5	17500000	18000000	loss	14.8183
WISECONDOR	5	18000000	27000000	gain	1.86433
WISECONDOR	5	18500000	19000000	loss	39.4709
WISECONDOR	5	30000000	32000000	gain	41.5917
WISECONDOR	5	32000000	32500000	gain	14.7431
WISECONDOR	5	32000000	32500000	gain	16.9472
WISECONDOR	5	32000000	32500000	gain	12.2188
WISECONDOR	5	32000000	32500000	gain	10.6231
WISECONDOR	5	32000000	32500000	gain	8.42441
WISECONDOR	5	42000000	50500000	loss	2.92767
WISECONDOR	5	46000000	46500000	loss	8.0828
WISECONDOR	5	49500000	50000000	gain	11.8239
WISECONDOR	5	53500000	54000000	gain	11.4809
WISECONDOR	5	59500000	60000000	loss	9.26888
WISECONDOR	5	61500000	62000000	gain	20.881
WISECONDOR	5	64000000	64500000	gain	25.733
WISECONDOR	5	83500000	84000000	loss	13.509
WISECONDOR	5	91000000	91500000	loss	10.0448
WISECONDOR	5	96500000	97000000	loss	47.8212
WISECONDOR	5	97000000	97500000	loss	10.3146
WISECONDOR	5	97000000	97500000	loss	9.58608
WISECONDOR	5	97000000	97500000	loss	8.08884
WISECONDOR	5	97000000	97500000	loss	18.3008
WISECONDOR	5	97000000	98500000	loss	5.5923
WISECONDOR	5	97500000	104500000	gain	1.85609
WISECONDOR	5	101000000	101500000	loss	40.0155
WISECONDOR	5	102500000	103000000	gain	24.2596
WISECONDOR	5	103500000	117500000	loss	1.93746
WISECONDOR	5	104000000	104500000	loss	10.0562
WISECONDOR	5	104500000	105000000	loss	14.0353
WISECONDOR	5	109500000	110500000	gain	45.6913
WISECONDOR	5	111000000	111500000	loss	9.41356
WISECONDOR	5	116500000	117000000	loss	9.7819
WISECONDOR	5	118500000	119500000	loss	7.46824
WISECONDOR	5	135500000	136000000	gain	15.3057
WISECONDOR	5	154500000	171000000	gain	1.54009
WISECONDOR	5	164500000	165000000	gain	13.5206
WISECONDOR	5	175500000	176000000	gain	10.3148
WISECONDOR	5	175500000	176000000	gain	10.2182
WISECONDOR	5	175500000	181000000	loss	2.32351
WISECONDOR	5	177000000	177500000	loss	8.75252
WISECONDOR	5	177000000	180500000	gain	3.76901
WISECONDOR	5	178500000	179000000	gain	20.3192
WISECONDOR	5	179000000	179500000	gain	16.1307
WISECONDOR	5	179500000	180500000	loss	6.88767
WISECONDOR	5	180000000	180500000	loss	13.0994
WISECONDOR	5	180000000	180500000	loss	9.63956
WISECONDOR	5	180000000	180500000	loss	8.55683
WISECONDOR	5	180000000	180500000	loss	10.7211
WISECONDOR	5	180000000	180500000	loss	13.3389
WISECONDOR	5	180000000	180500000	loss	9.66291
WISECONDOR	5	180000000	180500000	loss	10.6779
WISECONDOR	5	180000000	180500000	loss	10.1843
WISECONDOR	5	180000000	180500000	loss	8.60396
WISECONDOR	5	180000000	180500000	loss	11.5322
WISECONDOR	5	180000000	180500000	loss	11.5264
WISECONDOR	5	180000000	180500000	loss	8.71231
WISECONDOR	5	180000000	180500000	loss	8.69881
WISECONDOR	5	180000000	180500000	loss	11.9995
WISECONDOR	5	180000000	180500000	loss	11.8278
WISECONDOR	5	180000000	180500000	loss	13.9182
WISECONDOR	5	180000000	180500000	loss	13.2728
WISECONDOR	5	180000000	180500000	loss	12.2412
WISECONDOR	5	180000000	180500000	gain	9.96161
WISECONDOR	5	180000000	180500000	gain	9.76328
WISECONDOR	5	180000000	180500000	gain	11.9093
WISECONDOR	5	180000000	180500000	gain	20.8183
WISECONDOR	5	180000000	180500000	gain	8.23373
WISECONDOR	5	180000000	181000000	loss	7.85281
WISECONDOR	5	180000000	181000000	loss	7.0471
WISECONDOR	5	180000000	181000000	loss	8.55327
WISECONDOR	5	180000000	181000000	gain	8.04755
WISECONDOR	5	180500000	181000000	gain	11.8118
WISECONDOR	5	180500000	181000000	gain	26.0792
WISECONDOR	6	2000000	2500000	loss	12.2602
WISECONDOR	6	6500000	28500000	gain	1.564
WISECONDOR	6	9000000	9500000	gain	43.3507
WISECONDOR	6	10000000	11000000	gain	6.96621
WISECONDOR	6	18000000	35000000	gain	1.98828
WISECONDOR	6	26500000	27000000	gain	9.60193
WISECONDOR	6	26500000	35500000	loss	2.43487
WISECONDOR	6	27000000	30500000	gain	2.79332
WISECONDOR	6	27000000	33000000	loss	2.9416
WISECONDOR	6	27000000	36500000	loss	2.35248
WISECONDOR	6	28000000	31500000	gain	2.96523
WISECONDOR	6	28000000	33000000	gain	3.40905
WISECONDOR	6	29500000	30000000	gain	11.0889
WISECONDOR	6	29500000	30000000	gain	10.8433
WISECONDOR	6	29500000	30000000	gain	11.3151
WISECONDOR	6	29500000	30000000	gain	9.819
WISECONDOR	6	29500000	30000000	gain	11.8352
WISECONDOR	6	29500000	30000000	gain	11.1464
WISECONDOR	6	29500000	30000000	gain	12.136
WISECONDOR	6	29500000	30000000	gain	13.486
WISECONDOR	6	29500000	30000000	gain	10.6856
WISECONDOR	6	29500000	30000000	gain	9.87142
WISECONDOR	6	29500000	30000000	gain	15.8889
WISECONDOR	6	29500000	30000000	gain	11.5204
WISECONDOR	6	29500000	30000000	gain	11.5846
WISECONDOR	6	29500000	30000000	gain	8.59215
WISECONDOR	6	29500000	30000000	gain	16.139
WISECONDOR	6	29500000	30000000	gain	15.0552
WISECONDOR	6	29500000	30000000	gain	12.6406
WISECONDOR	6	29500000	30000000	gain	13.11
WISECONDOR	6	29500000	30000000	gain	15.624
WISECONDOR	6	29500000	30000000	gain	11.7605
WISECONDOR	6	29500000	30000000	loss	8.96743
WISECONDOR	6	29500000	30000000	loss	11.3966
WISECONDOR	6	29500000	30000000	loss	8.45554
WISECONDOR	6	29500000	30000000	loss	8.57951
WISECONDOR	6	29500000	30000000	loss	9.36773
WISECONDOR	6	29500000	30000000	loss	9.1418
WISECONDOR	6	29500000	30500000	loss	7.52419
WISECONDOR	6	29500000	30500000	loss	7.6154
WISECONDOR	6	29500000	31000000	gain	7.27149
WISECONDOR	6	29500000	31000000	gain	4.86711
WISECONDOR	6	29500000	31000000	gain	5.45098
WISECONDOR	6	29500000	32500000	gain	6.77578
WISECONDOR	6	29500000	32500000	gain	5.35621
WISECONDOR	6	29500000	33000000	gain	4.25575
WISECONDOR	6	29500000	33000000	gain	4.27441
WISECONDOR	6	29500000	34500000	gain	3.44103
WISECONDOR	6	30000000	32500000	gain	3.92365
WISECONDOR	6	30500000	33000000	loss	3.81587
WISECONDOR	6	30500000	33000000	gain	5.36317
WISECONDOR	6	32000000	32500000	gain	12.8597
WISECONDOR	6	32000000	32500000	gain	10.1185
WISECONDOR	6	32000000	32500000	gain	16.347
WISECONDOR	6	32000000	32500000	gain	13.5396
WISECONDOR	6	32000000	32500000	gain	14.0367
WISECONDOR	6	32000000	32500000	gain	9.93501
WISECONDOR	6	32000000	32500000	gain	13.6301
WISECONDOR	6	32000000	32500000	gain	16.6305
WISECONDOR	6	32000000	32500000	gain	14.6272
WISECONDOR	6	32000000	32500000	gain	15.1142
WISECONDOR	6	32000000	32500000	gain	15.1492
WISECONDOR	6	32000000	32500000	gain	9.76216
WISECONDOR	6	32000000	32500000	gain	13.4459
WISECONDOR	6	32000000	32500000	gain	16.9071
WISECONDOR	6	32000000	32500000	gain	14.171
WISECONDOR	6	32000000	32500000	gain	18.5858
WISECONDOR	6	32000000	32500000	gain	9.40291
WISECONDOR	6	32000000	32500000	gain	14.3171
WISECONDOR	6	32000000	32500000	loss	9.31677
WISECONDOR	6	32000000	32500000	loss	8.8197
WISECONDOR	6	32000000	32500000	loss	11.1752
WISECONDOR	6	32000000	36500000	loss	3.13191
WISECONDOR	6	35500000	36000000	loss	7.31353
WISECONDOR	6	54500000	55000000	loss	10.1379
WISECONDOR	6	56000000	68500000	gain	2.61852
WISECONDOR	6	56500000	59000000	gain	5.32497
WISECONDOR	6	56500000	59500000	gain	4.73646
WISECONDOR	6	57500000	58000000	loss	10.1939
WISECONDOR	6	57500000	58000000	loss	8.55097
WISECONDOR	6	57500000	58000000	gain	38.4459
WISECONDOR	6	57500000	58000000	gain	8.38713
WISECONDOR	6	57500000	58000000	gain	10.7874
WISECONDOR	6	57500000	58000000	gain	16.8277
WISECONDOR	6	57500000	58500000	loss	7.75449
WISECONDOR	6	57500000	59500000	loss	5.84444
WISECONDOR	6	57500000	62500000	gain	10.5188
WISECONDOR	6	57500000	62500000	gain	22.1601
WISECONDOR	6	57500000	62500000	gain	41.1905
WISECONDOR	6	57500000	66500000	loss	3.12661
WISECONDOR	6	58000000	58500000	gain	10.6798
WISECONDOR	6	58000000	58500000	gain	8.72678
WISECONDOR	6	58000000	59500000	loss	6.47951
WISECONDOR	6	58500000	59000000	gain	8.90184
WISECONDOR	6	58500000	59500000	gain	10.1475
WISECONDOR	6	58500000	59500000	gain	7.54901
WISECONDOR	6	58500000	59500000	gain	5.83189
WISECONDOR	6	58500000	59500000	gain	6.41519
WISECONDOR	6	58500000	59500000	loss	7.84353
WISECONDOR	6	58500000	59500000	loss	6.59958
WISECONDOR	6	58500000	59500000	loss	6.81244
WISECONDOR	6	61500000	62000000	gain	9.61275
WISECONDOR	6	61500000	62000000	gain	12.3828
WISECONDOR	6	61500000	62000000	gain	11.7001
WISECONDOR	6	61500000	62000000	gain	17.7537
WISECONDOR	6	61500000	62000000	gain	9.32732
WISECONDOR	6	61500000	62000000	gain	9.97973
WISECONDOR	6	61500000	62000000	loss	11.2408
WISECONDOR	6	61500000	62000000	loss	8.72525
WISECONDOR	6	61500000	62000000	loss	9.37412
WISECONDOR	6	61500000	62000000	loss	10.7868
WISECONDOR	6	61500000	62000000	loss	12.5832
WISECONDOR	6	61500000	62500000	gain	44.9548
WISECONDOR	6	61500000	62500000	gain	15.7782
WISECONDOR	6	62500000	63000000	gain	13.4595
WISECONDOR	6	67000000	68500000	loss	25.1906
WISECONDOR	6	67000000	77500000	gain	2.29055
WISECONDOR	6	74500000	75500000	loss	19.5067
WISECONDOR	6	78000000	79500000	loss	7.36224
WISECONDOR	6	78500000	79500000	loss	6.77769
WISECONDOR	6	78500000	80000000	loss	7.43905
WISECONDOR	6	89000000	95000000	gain	1.93292
WISECONDOR	6	90000000	90500000	gain	31.4623
WISECONDOR	6	90500000	91500000	gain	20.4022
WISECONDOR	6	95000000	95500000	loss	19.8142
WISECONDOR	6	95000000	95500000	loss	10.6258
WISECONDOR	6	95000000	96000000	loss	8.93253
WISECONDOR	6	95000000	96000000	gain	5.69619
WISECONDOR	6	95500000	96000000	loss	8.61341
WISECONDOR	6	95500000	96000000	loss	8.99535
WISECONDOR	6	95500000	96000000	loss	19.1091
WISECONDOR	6	100000000	101000000	gain	14.8424
WISECONDOR	6	100000000	101000000	gain	16.0233
WISECONDOR	6	100000000	101000000	loss	6.8216
WISECONDOR	6	102000000	105000000	gain	3.72105
WISECONDOR	6	103000000	123000000	loss	1.68391
WISECONDOR	6	115000000	115500000	gain	9.12229
WISECONDOR	6	127500000	150500000	loss	1.64707
WISECONDOR	6	131000000	131500000	loss	13.9207
WISECONDOR	6	131500000	132000000	loss	7.7272
WISECONDOR	6	131500000	132500000	gain	24.6875
WISECONDOR	6	140000000	141000000	loss	9.64865
WISECONDOR	6	162500000	163500000	loss	16.2802
WISECONDOR	6	167000000	170000000	loss	3.99711
WISECONDOR	6	168000000	168500000	gain	18.9076
WISECONDOR	6	168000000	169000000	gain	11.3576
WISECONDOR	6	168000000	169000000	gain	11.5899
WISECONDOR	6	168000000	169000000	gain	11.2926
WISECONDOR	6	168000000	169000000	gain	9.84514
WISECONDOR	6	168000000	169000000	gain	12.242
WISECONDOR	6	169500000	170000000	gain	18.2382
WISECONDOR	7	0	500000	gain	14.5624
WISECONDOR	7	0	500000	gain	12.5235
WISECONDOR	7	0	500000	gain	12.1044
WISECONDOR	7	0	500000	gain	9.94319
WISECONDOR	7	0	6000000	gain	1.82753
WISECONDOR	7	0	18000000	gain	1.72802
WISECONDOR	7	500000	1000000	loss	18.1603
WISECONDOR	7	1000000	2000000	gain	6.3297
WISECONDOR	7	1500000	2500000	gain	8.64668
WISECONDOR	7	1500000	2500000	gain	9.09403
WISECONDOR	7	4000000	5000000	gain	8.4347
WISECONDOR	7	4500000	5500000	gain	32.977
WISECONDOR	7	4500000	8000000	loss	2.82119
WISECONDOR	7	6500000	7000000	gain	9.88161
WISECONDOR	7	7500000	8000000	gain	9.23977
WISECONDOR	7	9000000	9500000	loss	11.109
WISECONDOR	7	9000000	9500000	loss	12.1678
WISECONDOR	7	9000000	9500000	loss	11.4401
WISECONDOR	7	9000000	9500000	loss	11.38
WISECONDOR	7	9000000	9500000	loss	12.2637
WISECONDOR	7	10000000	10500000	gain	18.6834
WISECONDOR	7	10500000	11500000	gain	45.2419
WISECONDOR	7	11000000	12500000	gain	4.48463
WISECONDOR	7	11500000	12000000	gain	23.4427
WISECONDOR	7	15000000	15500000	gain	12.8004
WISECONDOR	7	16000000	16500000	loss	10.632
WISECONDOR	7	16500000	17000000	gain	11.1194
WISECONDOR	7	17000000	18000000	gain	34.9231
WISECONDOR	7	19500000	20000000	loss	7.68788
WISECONDOR	7	23000000	24000000	gain	6.66251
WISECONDOR	7	32000000	32500000	gain	13.9365
WISECONDOR	7	32000000	32500000	gain	21.4772
WISECONDOR	7	47000000	54000000	gain	2.62826
WISECONDOR	7	49000000	49500000	loss	11.8463
WISECONDOR	7	52500000	57000000	gain	1.88771
WISECONDOR	7	53000000	54000000	loss	7.26323
WISECONDOR	7	53000000	68500000	gain	2.48929
WISECONDOR	7	53000000	69000000	gain	2.61514
WISECONDOR	7	53500000	54000000	loss	11.0926
WISECONDOR	7	54000000	64500000	loss	3.76627
WISECONDOR	7	55500000	63000000	loss	3.32384
WISECONDOR	7	56000000	64500000	loss	3.19547
WISECONDOR	7	56500000	57000000	loss	11.0446
WISECONDOR	7	57000000	58000000	gain	37.3665
WISECONDOR	7	57500000	58000000	gain	12.1398
WISECONDOR	7	57500000	58000000	gain	8.80796
WISECONDOR	7	57500000	58000000	loss	10.5566
WISECONDOR	7	57500000	58000000	loss	10.0497
WISECONDOR	7	62000000	62500000	gain	43.974
WISECONDOR	7	62000000	63000000	gain	36.413
WISECONDOR	7	62000000	63000000	gain	39.8632
WISECONDOR	7	62000000	63000000	gain	32.7937
WISECONDOR	7	62000000	79000000	loss	2.02716
WISECONDOR	7	62500000	63000000	loss	11.288
WISECONDOR	7	62500000	63000000	gain	15.0932
WISECONDOR	7	62500000	63500000	gain	6.99721
WISECONDOR	7	62500000	63500000	gain	7.24853
WISECONDOR	7	62500000	76500000	loss	1.6376
WISECONDOR	7	64500000	65000000	gain	41.0449
WISECONDOR	7	64500000	65000000	gain	41.9621
WISECONDOR	7	64500000	65000000	gain	32.8128
WISECONDOR	7	64500000	65000000	loss	41.8875
WISECONDOR	7	64500000	65000000	loss	39.8567
WISECONDOR	7	64500000	65000000	loss	35.2246
WISECONDOR	7	64500000	65000000	loss	40.6585
WISECONDOR	7	64500000	65000000	loss	43.4464
WISECONDOR	7	65000000	65500000	gain	24.2028
WISECONDOR	7	65000000	65500000	gain	27.0135
WISECONDOR	7	65000000	65500000	gain	18.1396
WISECONDOR	7	65000000	65500000	loss	11.079
WISECONDOR	7	65000000	66000000	loss	7.07728
WISECONDOR	7	66500000	67000000	loss	10.1454
WISECONDOR	7	66500000	67000000	loss	9.96226
WISECONDOR	7	66500000	67000000	loss	8.83669
WISECONDOR	7	66500000	67000000	loss	10.0382
WISECONDOR	7	66500000	67000000	gain	10.1917
WISECONDOR	7	68000000	71500000	loss	3.30759
WISECONDOR	7	70000000	70500000	gain	14.9351
WISECONDOR	7	71000000	71500000	loss	8.91032
WISECONDOR	7	71500000	75000000	loss	3.15701
WISECONDOR	7	72000000	72500000	gain	9.5955
WISECONDOR	7	72000000	72500000	loss	10.6402
WISECONDOR	7	72000000	72500000	loss	8.65426
WISECONDOR	7	72000000	73000000	loss	6.6302
WISECONDOR	7	72000000	77000000	gain	2.42875
WISECONDOR	7	72000000	78000000	gain	2.758
WISECONDOR	7	73000000	76500000	gain	3.67451
WISECONDOR	7	74000000	74500000	loss	8.73289
WISECONDOR	7	74000000	74500000	loss	9.26417
WISECONDOR	7	74000000	74500000	loss	9.41817
WISECONDOR	7	74000000	74500000	gain	12.2882
WISECONDOR	7	74000000	75000000	gain	6.58105
WISECONDOR	7	75500000	76000000	loss	13.3434
WISECONDOR	7	75500000	76500000	loss	9.0891
WISECONDOR	7	75500000	76500000	gain	6.62205
WISECONDOR	7	76000000	76500000	loss	10.7037
WISECONDOR	7	76000000	76500000	loss	7.92545
WISECONDOR	7	76000000	76500000	loss	9.90197
WISECONDOR	7	76000000	76500000	loss	9.41048
WISECONDOR	7	76000000	76500000	loss	10.7446
WISECONDOR	7	76000000	76500000	loss	34.0599
WISECONDOR	7	76000000	76500000	loss	10.683
WISECONDOR	7	76000000	76500000	gain	9.61476
WISECONDOR	7	76000000	76500000	gain	24.6435
WISECONDOR	7	76000000	77000000	gain	8.75199
WISECONDOR	7	76000000	77000000	gain	6.04151
WISECONDOR	7	76000000	77000000	gain	9.79296
WISECONDOR	7	76000000	77000000	gain	7.31391
WISECONDOR	7	76000000	77000000	gain	10.9782
WISECONDOR	7	76000000	77000000	gain	7.3848
WISECONDOR	7	76000000	78500000	gain	3.34255
WISECONDOR	7	76500000	77000000	gain	8.39959
WISECONDOR	7	88000000	90000000	gain	40.5487
WISECONDOR	7	89500000	90000000	gain	14.4057
WISECONDOR	7	91000000	102000000	loss	1.80043
WISECONDOR	7	99000000	104000000	loss	2.20751
WISECONDOR	7	99500000	102000000	gain	3.56347
WISECONDOR	7	101000000	101500000	gain	16.6449
WISECONDOR	7	101000000	101500000	gain	11.5783
WISECONDOR	7	101000000	101500000	gain	10.2571
WISECONDOR	7	101000000	128500000	loss	5.68048
WISECONDOR	7	102000000	102500000	gain	8.5161
WISECONDOR	7	108500000	109000000	loss	13.7467
WISECONDOR	7	109000000	110500000	loss	5.26141
WISECONDOR	7	109500000	110000000	loss	11.53
WISECONDOR	7	110500000	111000000	loss	11.3525
WISECONDOR	7	110500000	111000000	loss	9.84113
WISECONDOR	7	111000000	111500000	loss	10.4856
WISECONDOR	7	111000000	111500000	loss	10.4416
WISECONDOR	7	111000000	111500000	loss	22.425
WISECONDOR	7	117500000	118500000	loss	7.14465
WISECONDOR	7	125000000	126000000	loss	37.5908
WISECONDOR	7	125500000	126000000	loss	20.012
WISECONDOR	7	129000000	134000000	gain	3.52577
WISECONDOR	7	141500000	142500000	gain	7.10243
WISECONDOR	7	141500000	146500000	loss	3.50748
WISECONDOR	7	142500000	143000000	loss	9.02356
WISECONDOR	7	143000000	143500000	loss	9.5039
WISECONDOR	7	143500000	144000000	gain	9.28988
WISECONDOR	7	148500000	155000000	loss	2.37801
WISECONDOR	7	149500000	150000000	gain	16.9497
WISECONDOR	7	149500000	150000000	gain	18.8931
WISECONDOR	7	151500000	152000000	gain	18.2255
WISECONDOR	7	151500000	159000000	gain	3.16339
WISECONDOR	7	152500000	159500000	gain	2.65965
WISECONDOR	7	152500000	159500000	gain	3.89661
WISECONDOR	7	153000000	153500000	gain	24.7009
WISECONDOR	7	153500000	154000000	gain	22.7157
WISECONDOR	7	153500000	154000000	gain	28.2908
WISECONDOR	7	158000000	159500000	loss	5.36248
WISECONDOR	7	159000000	159500000	gain	12.1571
WISECONDOR	7	159000000	159500000	gain	11.3233
WISECONDOR	7	159000000	159500000	gain	10.5607
WISECONDOR	7	159000000	159500000	gain	10.0858
WISECONDOR	7	159000000	159500000	loss	9.15223
WISECONDOR	7	159000000	159500000	loss	12.4046
WISECONDOR	7	159000000	159500000	loss	10.8827
WISECONDOR	7	159000000	159500000	loss	12.713
WISECONDOR	7	159000000	159500000	loss	10.3784
WISECONDOR	8	0	7000000	gain	5.68916
WISECONDOR	8	0	14500000	gain	4.12262
WISECONDOR	8	0	15000000	gain	3.53809
WISECONDOR	8	0	18000000	gain	2.60413
WISECONDOR	8	0	18500000	gain	2.99482
WISECONDOR	8	0	19000000	gain	2.73471
WISECONDOR	8	0	19000000	gain	2.86368
WISECONDOR	8	0	19500000	gain	2.61958
WISECONDOR	8	0	21000000	gain	1.7439
WISECONDOR	8	500000	15000000	gain	3.39504
WISECONDOR	8	500000	15000000	gain	2.82152
WISECONDOR	8	500000	19500000	gain	2.07481
WISECONDOR	8	500000	19500000	gain	2.47735
WISECONDOR	8	500000	19500000	gain	2.86154
WISECONDOR	8	500000	19500000	gain	3.06761
WISECONDOR	8	500000	20000000	gain	2.79208
WISECONDOR	8	1000000	6500000	gain	4.50218
WISECONDOR	8	1000000	14500000	gain	2.99069
WISECONDOR	8	1000000	14500000	gain	3.16598
WISECONDOR	8	1000000	17500000	gain	3.0086
WISECONDOR	8	1000000	18500000	gain	3.38262
WISECONDOR	8	1000000	21500000	gain	2.56097
WISECONDOR	8	1500000	6500000	gain	4.88857
WISECONDOR	8	1500000	18500000	gain	3.29402
WISECONDOR	8	1500000	19000000	gain	2.97016
WISECONDOR	8	1500000	19000000	gain	2.79361
WISECONDOR	8	1500000	20000000	gain	1.78002
WISECONDOR	8	1500000	20000000	gain	2.32898
WISECONDOR	8	2000000	3000000	gain	7.69606
WISECONDOR	8	2000000	3000000	gain	7.72453
WISECONDOR	8	2000000	3000000	gain	8.60704
WISECONDOR	8	2000000	14500000	gain	3.69926
WISECONDOR	8	2000000	17500000	gain	2.58958
WISECONDOR	8	2000000	18000000	gain	3.02356
WISECONDOR	8	2000000	19000000	gain	3.23156
WISECONDOR	8	2000000	19500000	gain	3.16284
WISECONDOR	8	2500000	3000000	gain	14.441
WISECONDOR	8	3000000	18500000	gain	2.69119
WISECONDOR	8	3000000	19000000	gain	1.88736
WISECONDOR	8	4500000	5000000	loss	8.39985
WISECONDOR	8	8000000	8500000	gain	14.0532
WISECONDOR	8	8000000	8500000	loss	16.2493
WISECONDOR	8	13000000	23000000	gain	1.72157
WISECONDOR	8	14000000	14500000	loss	21.4035
WISECONDOR	8	15500000	16000000	loss	23.9231
WISECONDOR	8	16500000	17000000	loss	16.0525
WISECONDOR	8	22000000	22500000	gain	13.5325
WISECONDOR	8	24500000	25000000	loss	8.49273
WISECONDOR	8	25500000	43500000	loss	1.7335
WISECONDOR	8	33500000	35000000	gain	5.02415
WISECONDOR	8	33500000	44000000	loss	2.54057
WISECONDOR	8	39500000	40000000	gain	11.1097
WISECONDOR	8	41500000	44500000	loss	4.22812
WISECONDOR	8	42500000	48000000	gain	5.6868
WISECONDOR	8	42500000	55000000	loss	2.18936
WISECONDOR	8	43500000	44000000	gain	10.9212
WISECONDOR	8	43500000	44000000	gain	11.544
WISECONDOR	8	43500000	44500000	gain	9.76117
WISECONDOR	8	43500000	44500000	gain	8.27631
WISECONDOR	8	43500000	44500000	gain	6.12506
WISECONDOR	8	43500000	44500000	gain	8.11265
WISECONDOR	8	43500000	44500000	loss	7.21564
WISECONDOR	8	43500000	44500000	loss	7.27991
WISECONDOR	8	43500000	48500000	gain	4.67026
WISECONDOR	8	43500000	50000000	loss	3.87297
WISECONDOR	8	43500000	58000000	gain	1.8332
WISECONDOR	8	46500000	47000000	gain	11.193
WISECONDOR	8	46500000	47000000	gain	10.0596
WISECONDOR	8	46500000	47000000	gain	11.3658
WISECONDOR	8	46500000	47000000	gain	10.0308
WISECONDOR	8	46500000	47000000	gain	17.0554
WISECONDOR	8	46500000	47000000	gain	8.84267
WISECONDOR	8	46500000	47000000	gain	13.1036
WISECONDOR	8	46500000	47000000	gain	12.7327
WISECONDOR	8	46500000	47000000	gain	10.3823
WISECONDOR	8	46500000	47000000	gain	9.90972
WISECONDOR	8	46500000	47000000	gain	10.1542
WISECONDOR	8	46500000	47000000	gain	12.3026
WISECONDOR	8	46500000	47000000	gain	11.8239
WISECONDOR	8	46500000	47000000	gain	8.002
WISECONDOR	8	46500000	47000000	gain	10.6133
WISECONDOR	8	46500000	47000000	loss	9.77117
WISECONDOR	8	46500000	47000000	loss	11.3561
WISECONDOR	8	46500000	47000000	loss	9.88112
WISECONDOR	8	46500000	47000000	loss	9.24555
WISECONDOR	8	46500000	47000000	loss	13.8735
WISECONDOR	8	46500000	47000000	loss	10.9616
WISECONDOR	8	46500000	47000000	loss	9.34889
WISECONDOR	8	46500000	47000000	loss	7.5346
WISECONDOR	8	46500000	47000000	loss	9.67141
WISECONDOR	8	46500000	47500000	gain	7.09664
WISECONDOR	8	46500000	47500000	gain	7.56134
WISECONDOR	8	46500000	47500000	gain	9.91616
WISECONDOR	8	46500000	47500000	gain	10.0258
WISECONDOR	8	46500000	47500000	loss	8.22203
WISECONDOR	8	46500000	47500000	loss	7.91614
WISECONDOR	8	46500000	47500000	loss	5.80882
WISECONDOR	8	48500000	49000000	loss	9.17134
WISECONDOR	8	54500000	58500000	loss	2.51667
WISECONDOR	8	64500000	87000000	gain	1.58797
WISECONDOR	8	74000000	75000000	loss	7.31094
WISECONDOR	8	82500000	83500000	gain	12.8779
WISECONDOR	8	86500000	87500000	gain	6.81718
WISECONDOR	8	87000000	87500000	gain	13.4596
WISECONDOR	8	113500000	114500000	gain	6.19505
WISECONDOR	8	115000000	116000000	gain	5.44785
WISECONDOR	8	127500000	128000000	gain	10.0961
WISECONDOR	8	137500000	138000000	loss	16.1127
WISECONDOR	8	137500000	138000000	loss	17.1426
WISECONDOR	8	137500000	138000000	loss	14.5356
WISECONDOR	8	137500000	138000000	loss	14.1874
WISECONDOR	8	137500000	138000000	loss	15.4266
WISECONDOR	8	137500000	138000000	loss	17.2668
WISECONDOR	8	137500000	138000000	loss	15.7262
WISECONDOR	8	137500000	138000000	loss	12.9997
WISECONDOR	8	137500000	138000000	loss	17.4459
WISECONDOR	8	137500000	138000000	loss	14.8851
WISECONDOR	8	137500000	138000000	loss	14.7832
WISECONDOR	8	137500000	138000000	loss	16.8824
WISECONDOR	8	142000000	146500000	loss	2.43574
WISECONDOR	8	145000000	145500000	loss	11.0477
WISECONDOR	8	146000000	146500000	gain	13.5098
WISECONDOR	8	146000000	146500000	loss	12.8649
WISECONDOR	9	0	500000	gain	11.935
WISECONDOR	9	0	500000	gain	21.6367
WISECONDOR	9	0	500000	gain	12.632
WISECONDOR	9	0	500000	gain	10.5627
WISECONDOR	9	0	500000	gain	24.4389
WISECONDOR	9	0	500000	gain	31.6532
WISECONDOR	9	0	500000	gain	12.1994
WISECONDOR	9	0	500000	gain	11.4594
WISECONDOR	9	0	23500000	gain	1.65821
WISECONDOR	9	500000	16000000	gain	1.55046
WISECONDOR	9	1000000	1500000	loss	42.8876
WISECONDOR	9	4000000	4500000	gain	33.6991
WISECONDOR	9	4000000	4500000	gain	27.3275
WISECONDOR	9	5000000	33000000	gain	1.65027
WISECONDOR	9	6500000	7000000	gain	22.0747
WISECONDOR	9	6500000	7500000	gain	15.6457
WISECONDOR	9	8500000	18000000	gain	2.60132
WISECONDOR	9	10000000	19500000	gain	2.90312
WISECONDOR	9	11000000	12000000	loss	6.89123
WISECONDOR	9	11500000	12500000	loss	19.4278
WISECONDOR	9	11500000	12500000	loss	16.8196
WISECONDOR	9	11500000	12500000	loss	6.71416
WISECONDOR	9	12000000	12500000	loss	10.3419
WISECONDOR	9	12000000	12500000	loss	15.7641
WISECONDOR	9	12000000	12500000	loss	10.7249
WISECONDOR	9	18000000	19000000	gain	13.4942
WISECONDOR	9	28000000	28500000	loss	14.4708
WISECONDOR	9	28000000	28500000	loss	14.4631
WISECONDOR	9	28000000	28500000	loss	13.5231
WISECONDOR	9	28000000	28500000	loss	10.8468
WISECONDOR	9	28000000	31500000	gain	3.58983
WISECONDOR	9	29000000	84000000	loss	1.86886
WISECONDOR	9	30000000	30500000	gain	13.0761
WISECONDOR	9	30000000	31000000	loss	6.55265
WISECONDOR	9	75500000	76000000	gain	21.3513
WISECONDOR	9	75500000	76000000	gain	30.7828
WISECONDOR	9	124500000	140500000	gain	1.85273
WISECONDOR	9	130500000	140500000	loss	2.70661
WISECONDOR	9	136000000	139500000	gain	3.77745
WISECONDOR	9	138000000	138500000	gain	14.9363
WISECONDOR	9	138000000	138500000	gain	18.0254
WISECONDOR	9	138000000	138500000	gain	15.6934
WISECONDOR	9	138000000	138500000	gain	16.0195
WISECONDOR	9	138000000	138500000	gain	12.831
WISECONDOR	9	138000000	140500000	loss	3.85931
WISECONDOR	9	138500000	140500000	gain	4.21096
WISECONDOR	9	139000000	139500000	gain	18.347
WISECONDOR	10	0	20000000	gain	1.92286
WISECONDOR	10	0	22000000	gain	1.69568
WISECONDOR	10	1000000	5500000	gain	3.76463
WISECONDOR	10	1000000	21000000	gain	2.01304
WISECONDOR	10	1500000	2000000	gain	8.45919
WISECONDOR	10	1500000	8500000	gain	3.97674
WISECONDOR	10	1500000	14500000	gain	2.14715
WISECONDOR	10	1500000	21000000	gain	1.72995
WISECONDOR	10	7000000	10500000	loss	3.01464
WISECONDOR	10	18500000	22500000	loss	3.66301
WISECONDOR	10	19000000	28000000	loss	1.88523
WISECONDOR	10	19500000	20000000	loss	30.7342
WISECONDOR	10	23000000	26000000	loss	2.7959
WISECONDOR	10	27500000	28000000	loss	10.4801
WISECONDOR	10	27500000	28000000	loss	10.8007
WISECONDOR	10	29000000	29500000	loss	8.15674
WISECONDOR	10	34000000	55000000	gain	1.56905
WISECONDOR	10	36500000	54500000	loss	1.52742
WISECONDOR	10	37000000	39000000	loss	4.24398
WISECONDOR	10	37000000	46000000	gain	3.2587
WISECONDOR	10	37000000	46500000	gain	2.40341
WISECONDOR	10	37500000	43500000	gain	4.21521
WISECONDOR	10	37500000	44000000	loss	3.65929
WISECONDOR	10	38000000	39000000	gain	6.35528
WISECONDOR	10	38000000	39000000	gain	6.56476
WISECONDOR	10	38000000	39000000	gain	6.79168
WISECONDOR	10	38000000	39500000	gain	4.58751
WISECONDOR	10	38000000	39500000	loss	5.95833
WISECONDOR	10	38500000	39000000	loss	7.80374
WISECONDOR	10	38500000	39000000	loss	24.675
WISECONDOR	10	38500000	39000000	loss	8.84856
WISECONDOR	10	38500000	39000000	loss	11.4624
WISECONDOR	10	38500000	39000000	loss	13.5624
WISECONDOR	10	38500000	39000000	loss	13.6366
WISECONDOR	10	38500000	39000000	loss	8.73988
WISECONDOR	10	38500000	39000000	loss	17.3237
WISECONDOR	10	38500000	39000000	loss	13.7509
WISECONDOR	10	38500000	39000000	loss	9.54581
WISECONDOR	10	38500000	39000000	loss	9.85016
WISECONDOR	10	38500000	39000000	loss	11.0658
WISECONDOR	10	38500000	39000000	loss	10.603
WISECONDOR	10	38500000	39000000	loss	18.3431
WISECONDOR	10	38500000	39000000	loss	19.1497
WISECONDOR	10	38500000	39000000	loss	15.7309
WISECONDOR	10	38500000	39000000	loss	14.3508
WISECONDOR	10	38500000	39000000	loss	11.1171
WISECONDOR	10	38500000	39000000	loss	12.2776
WISECONDOR	10	38500000	39000000	loss	10.1767
WISECONDOR	10	38500000	39000000	loss	10.1983
WISECONDOR	10	38500000	39000000	loss	9.03
WISECONDOR	10	38500000	39000000	loss	12.3003
WISECONDOR	10	38500000	39000000	loss	12.7658
WISECONDOR	10	38500000	39000000	loss	13.6198
WISECONDOR	10	38500000	39000000	loss	15.4754
WISECONDOR	10	38500000	39000000	loss	9.82483
WISECONDOR	10	38500000	39000000	loss	14.2543
WISECONDOR	10	38500000	39000000	loss	10.4192
WISECONDOR	10	38500000	39000000	gain	10.5155
WISECONDOR	10	38500000	39000000	gain	9.90575
WISECONDOR	10	38500000	39000000	gain	10.5174
WISECONDOR	10	38500000	39000000	gain	9.69535
WISECONDOR	10	38500000	39000000	gain	10.6531
WISECONDOR	10	38500000	39000000	gain	10.7748
WISECONDOR	10	38500000	39000000	gain	10.6559
WISECONDOR	10	38500000	39000000	gain	10.5545
WISECONDOR	10	38500000	39000000	gain	9.35091
WISECONDOR	10	38500000	39000000	gain	9.32306
WISECONDOR	10	38500000	39000000	gain	10.5903
WISECONDOR	10	38500000	39000000	gain	9.54701
WISECONDOR	10	38500000	39000000	gain	11.3309
WISECONDOR	10	38500000	39500000	gain	11.7443
WISECONDOR	10	38500000	39500000	gain	9.27321
WISECONDOR	10	38500000	39500000	gain	8.2442
WISECONDOR	10	38500000	39500000	gain	7.35918
WISECONDOR	10	38500000	39500000	gain	6.82407
WISECONDOR	10	38500000	39500000	gain	10.1558
WISECONDOR	10	38500000	39500000	gain	7.5824
WISECONDOR	10	38500000	39500000	loss	10.4255
WISECONDOR	10	38500000	39500000	loss	7.74685
WISECONDOR	10	38500000	43500000	gain	6.38529
WISECONDOR	10	38500000	44000000	loss	3.358
WISECONDOR	10	38500000	46500000	gain	2.69467
WISECONDOR	10	38500000	53500000	gain	1.66598
WISECONDOR	10	42500000	43000000	loss	9.3209
WISECONDOR	10	42500000	43000000	loss	10.6014
WISECONDOR	10	42500000	43000000	loss	9.31365
WISECONDOR	10	42500000	43000000	loss	11.9608
WISECONDOR	10	42500000	43000000	loss	10.9902
WISECONDOR	10	42500000	43000000	gain	9.83396
WISECONDOR	10	45000000	45500000	gain	14.0623
WISECONDOR	10	45000000	45500000	gain	9.61849
WISECONDOR	10	45000000	49500000	gain	3.03178
WISECONDOR	10	45500000	50000000	loss	3.88683
WISECONDOR	10	46000000	46500000	loss	10.5108
WISECONDOR	10	46000000	46500000	loss	11.8995
WISECONDOR	10	46000000	46500000	gain	9.55443
WISECONDOR	10	46000000	46500000	gain	9.24663
WISECONDOR	10	46000000	74000000	gain	1.69062
WISECONDOR	10	48500000	49000000	gain	8.74868
WISECONDOR	10	48500000	49000000	gain	8.35108
WISECONDOR	10	48500000	49500000	loss	7.07143
WISECONDOR	10	48500000	49500000	gain	7.96798
WISECONDOR	10	49000000	49500000	gain	11.9303
WISECONDOR	10	49000000	49500000	gain	9.60441
WISECONDOR	10	49000000	49500000	gain	9.7891
WISECONDOR	10	49000000	49500000	gain	10.2513
WISECONDOR	10	49000000	49500000	gain	10.1655
WISECONDOR	10	49000000	49500000	gain	9.68883
WISECONDOR	10	49000000	49500000	gain	9.39067
WISECONDOR	10	49000000	49500000	loss	10.0126
WISECONDOR	10	49000000	49500000	loss	10.6689
WISECONDOR	10	49000000	49500000	loss	9.99075
WISECONDOR	10	49000000	51500000	gain	2.66508
WISECONDOR	10	50000000	51500000	loss	5.59883
WISECONDOR	10	50500000	51500000	loss	8.08925
WISECONDOR	10	51000000	51500000	gain	8.78093
WISECONDOR	10	51000000	51500000	gain	11.6676
WISECONDOR	10	51000000	51500000	gain	13.6362
WISECONDOR	10	51000000	51500000	gain	8.41996
WISECONDOR	10	51000000	51500000	gain	11.185
WISECONDOR	10	51000000	51500000	gain	7.15072
WISECONDOR	10	51000000	51500000	gain	13.9286
WISECONDOR	10	51000000	51500000	gain	13.5331
WISECONDOR	10	51000000	51500000	gain	9.38194
WISECONDOR	10	51000000	51500000	gain	8.84837
WISECONDOR	10	51000000	51500000	gain	11.5284
WISECONDOR	10	51000000	51500000	loss	11.877
WISECONDOR	10	51000000	51500000	loss	8.98282
WISECONDOR	10	51000000	51500000	loss	9.35606
WISECONDOR	10	51000000	51500000	loss	8.68097
WISECONDOR	10	51000000	51500000	loss	9.22058
WISECONDOR	10	51000000	51500000	loss	12.2486
WISECONDOR	10	51000000	51500000	loss	9.80371
WISECONDOR	10	51000000	52000000	loss	8.70966
WISECONDOR	10	51000000	52000000	loss	6.23108
WISECONDOR	10	51000000	52000000	loss	6.95335
WISECONDOR	10	51000000	52000000	loss	6.25222
WISECONDOR	10	51000000	52000000	gain	8.57981
WISECONDOR	10	51000000	52000000	gain	6.80798
WISECONDOR	10	51000000	52500000	gain	9.19339
WISECONDOR	10	51500000	52000000	gain	11.8453
WISECONDOR	10	51500000	52000000	loss	9.25121
WISECONDOR	10	55000000	55500000	loss	9.481
WISECONDOR	10	55000000	58000000	gain	4.74147
WISECONDOR	10	66000000	66500000	loss	27.8114
WISECONDOR	10	68000000	68500000	loss	17.2821
WISECONDOR	10	68000000	68500000	loss	14.0433
WISECONDOR	10	70000000	70500000	gain	14.6961
WISECONDOR	10	80500000	81500000	loss	6.01162
WISECONDOR	10	81000000	81500000	loss	10.0364
WISECONDOR	10	81500000	82000000	gain	11.338
WISECONDOR	10	81500000	82000000	gain	35.9187
WISECONDOR	10	85000000	85500000	gain	26.0299
WISECONDOR	10	96500000	97000000	loss	9.00801
WISECONDOR	10	97000000	98500000	gain	29.4891
WISECONDOR	10	106500000	107500000	gain	29.3133
WISECONDOR	10	107000000	107500000	gain	18.9707
WISECONDOR	10	109500000	110000000	gain	8.16288
WISECONDOR	10	112500000	135500000	loss	5.01652
WISECONDOR	10	115000000	134500000	gain	1.73773
WISECONDOR	10	116000000	135500000	gain	1.94999
WISECONDOR	10	118000000	135500000	loss	1.73981
WISECONDOR	10	119500000	130000000	gain	2.04695
WISECONDOR	10	120500000	135500000	gain	1.94887
WISECONDOR	10	128500000	129000000	loss	11.6031
WISECONDOR	10	134500000	135000000	gain	15.1354
WISECONDOR	10	135000000	135500000	gain	15.0142
WISECONDOR	10	135000000	135500000	gain	15.7944
WISECONDOR	10	135000000	135500000	gain	14.1611
WISECONDOR	10	135000000	135500000	gain	17.9809
WISECONDOR	10	135000000	135500000	gain	16.3967
WISECONDOR	10	135000000	135500000	gain	14.782
WISECONDOR	10	135000000	135500000	gain	10.9737
WISECONDOR	10	135000000	135500000	gain	13.4938
WISECONDOR	10	135000000	135500000	gain	15.162
WISECONDOR	10	135000000	135500000	gain	12.1658
WISECONDOR	10	135000000	135500000	gain	13.7531
WISECONDOR	10	135000000	135500000	gain	15.0868
WISECONDOR	10	135000000	135500000	gain	11.187
WISECONDOR	10	135000000	135500000	gain	15.9866
WISECONDOR	10	135000000	135500000	gain	13.4007
WISECONDOR	10	135000000	135500000	gain	17.1613
WISECONDOR	10	135000000	135500000	gain	15.3056
WISECONDOR	10	135000000	135500000	gain	16.1738
WISECONDOR	11	0	7000000	gain	3.02452
WISECONDOR	11	0	27500000	gain	1.77233
WISECONDOR	11	500000	8500000	gain	2.26624
WISECONDOR	11	4000000	5500000	gain	4.66441
WISECONDOR	11	4500000	5000000	loss	13.6497
WISECONDOR	11	18000000	27000000	gain	3.14107
WISECONDOR	11	18500000	19000000	gain	10.3363
WISECONDOR	11	18500000	27000000	gain	2.76248
WISECONDOR	11	19000000	23000000	loss	44.5143
WISECONDOR	11	20500000	27000000	gain	3.66369
WISECONDOR	11	22500000	23500000	gain	20.072
WISECONDOR	11	27000000	27500000	gain	19.4669
WISECONDOR	11	33500000	36000000	gain	4.49136
WISECONDOR	11	34500000	35000000	gain	12.1713
WISECONDOR	11	34500000	35000000	gain	12.4178
WISECONDOR	11	34500000	35000000	gain	11.2257
WISECONDOR	11	42000000	56500000	gain	2.10395
WISECONDOR	11	46500000	47000000	gain	25.3504
WISECONDOR	11	48000000	49000000	gain	7.60207
WISECONDOR	11	48500000	49000000	gain	7.24084
WISECONDOR	11	48500000	49000000	gain	9.4172
WISECONDOR	11	48500000	49000000	loss	9.95311
WISECONDOR	11	48500000	55500000	loss	4.66091
WISECONDOR	11	48500000	55500000	loss	4.36964
WISECONDOR	11	48500000	55500000	gain	3.95276
WISECONDOR	11	49000000	52000000	gain	3.07676
WISECONDOR	11	49000000	55500000	loss	4.71852
WISECONDOR	11	49000000	55500000	loss	2.45884
WISECONDOR	11	49000000	56500000	loss	4.44046
WISECONDOR	11	49500000	51000000	gain	4.3775
WISECONDOR	11	49500000	52000000	gain	5.79186
WISECONDOR	11	49500000	52000000	gain	3.98064
WISECONDOR	11	49500000	52000000	gain	6.09665
WISECONDOR	11	49500000	52000000	loss	5.4372
WISECONDOR	11	49500000	52000000	loss	5.00175
WISECONDOR	11	49500000	55500000	loss	3.99426
WISECONDOR	11	49500000	55500000	loss	4.97753
WISECONDOR	11	49500000	61000000	loss	3.1914
WISECONDOR	11	49500000	62000000	loss	2.91472
WISECONDOR	11	49500000	63500000	gain	1.79565
WISECONDOR	11	50000000	50500000	loss	11.0942
WISECONDOR	11	50000000	51000000	gain	53.1277
WISECONDOR	11	50000000	51000000	gain	31.6263
WISECONDOR	11	50000000	52000000	gain	5.2296
WISECONDOR	11	50000000	52000000	gain	6.52314
WISECONDOR	11	50000000	52000000	gain	6.20184
WISECONDOR	11	50000000	52000000	loss	6.61925
WISECONDOR	11	50000000	52000000	loss	6.05534
WISECONDOR	11	50000000	52000000	loss	4.53009
WISECONDOR	11	50000000	52000000	loss	6.75332
WISECONDOR	11	50000000	55500000	gain	3.62702
WISECONDOR	11	50500000	51000000	loss	10.0517
WISECONDOR	11	50500000	51000000	loss	12.8637
WISECONDOR	11	50500000	51000000	loss	10.0558
WISECONDOR	11	50500000	51000000	gain	12.0286
WISECONDOR	11	50500000	52000000	gain	6.64501
WISECONDOR	11	50500000	52000000	gain	6.96714
WISECONDOR	11	50500000	52000000	loss	7.60488
WISECONDOR	11	50500000	52000000	loss	7.86697
WISECONDOR	11	50500000	52000000	loss	5.67445
WISECONDOR	11	50500000	55500000	gain	5.16014
WISECONDOR	11	51000000	51500000	gain	10.811
WISECONDOR	11	51000000	51500000	gain	75.7056
WISECONDOR	11	51000000	52000000	gain	9.59763
WISECONDOR	11	51000000	52000000	gain	8.34667
WISECONDOR	11	51000000	52000000	gain	7.43387
WISECONDOR	11	51000000	52000000	gain	8.53831
WISECONDOR	11	51000000	52000000	gain	9.32923
WISECONDOR	11	51000000	52000000	loss	7.34459
WISECONDOR	11	51000000	52000000	loss	8.41075
WISECONDOR	11	51000000	52000000	loss	6.77712
WISECONDOR	11	51000000	52000000	loss	7.62388
WISECONDOR	11	51000000	55500000	gain	5.40418
WISECONDOR	11	51000000	55500000	gain	4.47172
WISECONDOR	11	51000000	55500000	loss	4.36556
WISECONDOR	11	51000000	55500000	loss	4.74782
WISECONDOR	11	51000000	73500000	gain	1.57681
WISECONDOR	11	54500000	55000000	gain	10.9057
WISECONDOR	11	54500000	55000000	gain	9.93089
WISECONDOR	11	54500000	55000000	gain	7.91029
WISECONDOR	11	54500000	55000000	gain	11.7935
WISECONDOR	11	54500000	55000000	gain	8.87771
WISECONDOR	11	54500000	55000000	gain	9.17423
WISECONDOR	11	54500000	55000000	gain	9.24546
WISECONDOR	11	54500000	55000000	gain	12.288
WISECONDOR	11	54500000	55000000	gain	8.99564
WISECONDOR	11	54500000	55000000	gain	13.4025
WISECONDOR	11	54500000	55000000	gain	11.5837
WISECONDOR	11	54500000	55000000	gain	10.5424
WISECONDOR	11	54500000	55000000	gain	8.55055
WISECONDOR	11	54500000	55000000	loss	11.8795
WISECONDOR	11	54500000	55000000	loss	12.302
WISECONDOR	11	54500000	55000000	loss	12.6428
WISECONDOR	11	54500000	55000000	loss	12.1667
WISECONDOR	11	54500000	55000000	loss	10.6474
WISECONDOR	11	54500000	55000000	loss	10.4883
WISECONDOR	11	54500000	55000000	loss	12.6991
WISECONDOR	11	54500000	55000000	loss	14.0568
WISECONDOR	11	54500000	55000000	loss	17.8038
WISECONDOR	11	54500000	55000000	loss	13.6905
WISECONDOR	11	54500000	55000000	loss	9.48657
WISECONDOR	11	54500000	55000000	loss	10.1762
WISECONDOR	11	54500000	55000000	loss	13.3259
WISECONDOR	11	54500000	55000000	loss	10.0779
WISECONDOR	11	54500000	55000000	loss	9.72567
WISECONDOR	11	54500000	55000000	loss	10.6806
WISECONDOR	11	54500000	55000000	loss	10.7676
WISECONDOR	11	54500000	55000000	loss	9.2373
WISECONDOR	11	54500000	55000000	loss	14.0551
WISECONDOR	11	54500000	55000000	loss	7.94468
WISECONDOR	11	54500000	55000000	loss	16.5316
WISECONDOR	11	54500000	55000000	loss	14.1365
WISECONDOR	11	54500000	55000000	loss	12.3616
WISECONDOR	11	54500000	55000000	loss	10.261
WISECONDOR	11	54500000	55500000	loss	9.43564
WISECONDOR	11	54500000	55500000	loss	9.84404
WISECONDOR	11	54500000	55500000	gain	42.3056
WISECONDOR	11	54500000	57500000	loss	4.40133
WISECONDOR	11	61500000	69500000	loss	2.24117
WISECONDOR	11	66500000	67000000	gain	22.6996
WISECONDOR	11	67500000	68000000	gain	16.3795
WISECONDOR	11	67500000	68000000	loss	15.4891
WISECONDOR	11	69500000	70000000	gain	8.33214
WISECONDOR	11	73500000	74000000	gain	37.0812
WISECONDOR	11	83000000	87500000	loss	2.29931
WISECONDOR	11	86000000	101000000	gain	1.75314
WISECONDOR	11	89500000	90000000	gain	9.52745
WISECONDOR	11	89500000	90000000	gain	10.2203
WISECONDOR	11	89500000	90000000	gain	8.85031
WISECONDOR	11	89500000	90000000	gain	12.6271
WISECONDOR	11	89500000	90000000	loss	11.527
WISECONDOR	11	91000000	96000000	gain	3.26096
WISECONDOR	11	96500000	97000000	loss	14.6932
WISECONDOR	11	98500000	99500000	loss	5.8223
WISECONDOR	11	106500000	107000000	loss	8.38055
WISECONDOR	11	107500000	108000000	gain	6.83055
WISECONDOR	11	117000000	123500000	loss	2.03651
WISECONDOR	11	134000000	135000000	gain	18.4426
WISECONDOR	11	134000000	135000000	gain	15.0658
WISECONDOR	11	134000000	135000000	gain	14.1801
WISECONDOR	11	134000000	135000000	gain	16.946
WISECONDOR	11	134000000	135000000	gain	18.7647
WISECONDOR	11	134000000	135000000	gain	16.9128
WISECONDOR	12	0	26500000	gain	1.51811
WISECONDOR	12	1000000	1500000	gain	38.0387
WISECONDOR	12	1000000	2500000	gain	3.8223
WISECONDOR	12	5500000	6000000	gain	12.1409
WISECONDOR	12	7000000	12000000	gain	3.46049
WISECONDOR	12	7000000	16000000	gain	1.77732
WISECONDOR	12	8000000	8500000	gain	18.9757
WISECONDOR	12	8000000	8500000	gain	12.509
WISECONDOR	12	8000000	8500000	gain	10.5349
WISECONDOR	12	8000000	8500000	gain	15.8713
WISECONDOR	12	8000000	8500000	gain	14.7272
WISECONDOR	12	8000000	8500000	gain	11.1785
WISECONDOR	12	8000000	8500000	gain	9.99771
WISECONDOR	12	8000000	8500000	gain	14.5106
WISECONDOR	12	8000000	8500000	gain	14.5503
WISECONDOR	12	8000000	8500000	gain	12.6527
WISECONDOR	12	8000000	8500000	gain	15.6363
WISECONDOR	12	8000000	8500000	gain	9.06022
WISECONDOR	12	8000000	8500000	gain	15.7628
WISECONDOR	12	8000000	8500000	gain	11.3203
WISECONDOR	12	8000000	8500000	gain	10.3042
WISECONDOR	12	8000000	8500000	loss	13.4122
WISECONDOR	12	8000000	8500000	loss	11.1845
WISECONDOR	12	8000000	8500000	loss	15.0518
WISECONDOR	12	8000000	8500000	loss	15.7146
WISECONDOR	12	8000000	8500000	loss	17.9022
WISECONDOR	12	8000000	8500000	loss	16.1292
WISECONDOR	12	8000000	8500000	loss	14.6759
WISECONDOR	12	8000000	13000000	gain	1.75535
WISECONDOR	12	8500000	10000000	loss	6.33392
WISECONDOR	12	8500000	10500000	gain	5.42698
WISECONDOR	12	9000000	19000000	gain	1.83695
WISECONDOR	12	9500000	10000000	gain	9.21365
WISECONDOR	12	9500000	10000000	gain	9.38325
WISECONDOR	12	9500000	10000000	gain	10.4935
WISECONDOR	12	9500000	10000000	gain	11.6256
WISECONDOR	12	9500000	10000000	gain	10.1674
WISECONDOR	12	9500000	10000000	gain	8.29872
WISECONDOR	12	9500000	10000000	gain	9.06006
WISECONDOR	12	9500000	10000000	gain	7.86497
WISECONDOR	12	9500000	10000000	gain	10.111
WISECONDOR	12	9500000	10000000	loss	10.2547
WISECONDOR	12	9500000	10000000	loss	9.85873
WISECONDOR	12	9500000	10000000	loss	8.31439
WISECONDOR	12	9500000	10000000	loss	8.07756
WISECONDOR	12	9500000	10000000	loss	9.14063
WISECONDOR	12	9500000	10500000	gain	7.07498
WISECONDOR	12	9500000	11500000	gain	4.36925
WISECONDOR	12	9500000	34500000	gain	1.8028
WISECONDOR	12	11000000	11500000	loss	8.8628
WISECONDOR	12	11000000	12000000	gain	7.02265
WISECONDOR	12	19000000	20000000	gain	7.85988
WISECONDOR	12	26500000	27500000	gain	7.3993
WISECONDOR	12	30500000	32000000	gain	3.68939
WISECONDOR	12	31000000	31500000	gain	9.51561
WISECONDOR	12	31000000	31500000	gain	11.5067
WISECONDOR	12	31000000	31500000	gain	10.241
WISECONDOR	12	31000000	31500000	gain	10.708
WISECONDOR	12	31000000	31500000	gain	9.44649
WISECONDOR	12	31000000	31500000	gain	9.65546
WISECONDOR	12	31000000	31500000	gain	11.1043
WISECONDOR	12	31000000	31500000	gain	9.8724
WISECONDOR	12	31000000	31500000	gain	10.6682
WISECONDOR	12	31000000	31500000	gain	10.2722
WISECONDOR	12	31000000	31500000	gain	11.1522
WISECONDOR	12	31000000	31500000	gain	10.8969
WISECONDOR	12	31000000	31500000	gain	16.2103
WISECONDOR	12	31000000	31500000	gain	12.1925
WISECONDOR	12	31000000	32000000	gain	7.02604
WISECONDOR	12	31500000	32000000	gain	8.32302
WISECONDOR	12	32000000	32500000	gain	11.1878
WISECONDOR	12	33000000	34000000	gain	5.8764
WISECONDOR	12	33000000	35500000	loss	4.31118
WISECONDOR	12	33000000	38500000	gain	3.41048
WISECONDOR	12	33000000	39000000	loss	2.95702
WISECONDOR	12	33500000	35500000	gain	5.21006
WISECONDOR	12	34000000	35500000	loss	5.08136
WISECONDOR	12	34000000	38500000	gain	7.88354
WISECONDOR	12	34000000	39500000	gain	3.3919
WISECONDOR	12	34500000	35500000	gain	6.5462
WISECONDOR	12	34500000	35500000	gain	7.45551
WISECONDOR	12	34500000	35500000	loss	6.93738
WISECONDOR	12	34500000	38500000	gain	4.98804
WISECONDOR	12	34500000	38500000	gain	6.60178
WISECONDOR	12	34500000	38500000	loss	5.58537
WISECONDOR	12	34500000	38500000	loss	6.22309
WISECONDOR	12	34500000	40000000	gain	4.21797
WISECONDOR	12	37500000	38000000	gain	12.6484
WISECONDOR	12	37500000	38000000	gain	11.9835
WISECONDOR	12	37500000	38000000	gain	9.61223
WISECONDOR	12	37500000	38000000	gain	11.5445
WISECONDOR	12	37500000	38000000	gain	11.4011
WISECONDOR	12	37500000	38000000	gain	8.95743
WISECONDOR	12	37500000	38000000	gain	9.33507
WISECONDOR	12	37500000	38000000	loss	12.1455
WISECONDOR	12	37500000	38000000	loss	11.0922
WISECONDOR	12	37500000	38000000	loss	11.3365
WISECONDOR	12	37500000	38000000	loss	10.5741
WISECONDOR	12	37500000	38000000	loss	10.3475
WISECONDOR	12	37500000	38000000	loss	9.63558
WISECONDOR	12	37500000	38000000	loss	12.0821
WISECONDOR	12	37500000	38500000	gain	8.42793
WISECONDOR	12	38000000	38500000	gain	11.8987
WISECONDOR	12	38500000	39000000	gain	32.3224
WISECONDOR	12	47500000	48500000	gain	8.34478
WISECONDOR	12	49000000	51000000	loss	4.76955
WISECONDOR	12	52500000	53000000	gain	11.509
WISECONDOR	12	61000000	61500000	loss	7.79748
WISECONDOR	12	61500000	62000000	gain	19.9936
WISECONDOR	12	62000000	62500000	gain	8.8436
WISECONDOR	12	64000000	64500000	gain	9.75316
WISECONDOR	12	64000000	64500000	loss	11.1066
WISECONDOR	12	64000000	64500000	loss	8.40817
WISECONDOR	12	80500000	81000000	loss	10.4121
WISECONDOR	12	91000000	91500000	loss	11.6697
WISECONDOR	12	100000000	100500000	gain	17.3124
WISECONDOR	12	100000000	100500000	gain	14.0772
WISECONDOR	12	114000000	114500000	gain	20.6508
WISECONDOR	12	120000000	123000000	loss	4.87735
WISECONDOR	12	120500000	124000000	gain	2.51573
WISECONDOR	12	120500000	133500000	gain	2.06239
WISECONDOR	12	121000000	134000000	gain	2.16535
WISECONDOR	12	122500000	123000000	gain	16.3494
WISECONDOR	12	125000000	125500000	gain	16.3587
WISECONDOR	12	126500000	133000000	gain	2.88514
WISECONDOR	12	127000000	133000000	gain	3.45242
WISECONDOR	12	133000000	134000000	loss	7.85122
WISECONDOR	12	133500000	134000000	gain	10.4199
WISECONDOR	12	133500000	134000000	gain	9.64667
WISECONDOR	12	133500000	134000000	gain	12.1436
WISECONDOR	13	19000000	19500000	gain	10.7898
WISECONDOR	13	19000000	19500000	gain	10.681
WISECONDOR	13	19000000	19500000	gain	12.7526
WISECONDOR	13	19000000	19500000	gain	9.68777
WISECONDOR	13	19000000	19500000	gain	9.68063
WISECONDOR	13	19000000	19500000	gain	11.2284
WISECONDOR	13	19000000	19500000	gain	9.71166
WISECONDOR	13	19000000	19500000	gain	8.90185
WISECONDOR	13	19000000	19500000	gain	20.0314
WISECONDOR	13	19000000	19500000	gain	7.86404
WISECONDOR	13	19000000	19500000	gain	10.5103
WISECONDOR	13	19000000	19500000	gain	8.8972
WISECONDOR	13	19000000	19500000	gain	10.8093
WISECONDOR	13	19000000	19500000	loss	12.8502
WISECONDOR	13	19000000	19500000	loss	15.3072
WISECONDOR	13	19000000	19500000	loss	11.0639
WISECONDOR	13	19000000	19500000	loss	10.0087
WISECONDOR	13	19000000	19500000	loss	22.4658
WISECONDOR	13	19000000	19500000	loss	10.0397
WISECONDOR	13	19000000	19500000	loss	10.2236
WISECONDOR	13	19000000	19500000	loss	11.4182
WISECONDOR	13	19000000	19500000	loss	8.95873
WISECONDOR	13	19000000	20000000	gain	8.80687
WISECONDOR	13	19000000	20000000	loss	10.4069
WISECONDOR	13	19000000	33000000	gain	1.82592
WISECONDOR	13	20000000	20500000	gain	13.2425
WISECONDOR	13	20500000	21000000	gain	13.0142
WISECONDOR	13	24500000	25000000	gain	26.9375
WISECONDOR	13	41500000	42000000	gain	17.076
WISECONDOR	13	45500000	59000000	loss	1.75199
WISECONDOR	13	54000000	57500000	loss	4.54562
WISECONDOR	13	55500000	66000000	loss	2.02005
WISECONDOR	13	56000000	58000000	loss	4.93982
WISECONDOR	13	57500000	58000000	loss	8.74143
WISECONDOR	13	61500000	70500000	loss	1.98203
WISECONDOR	13	62500000	66000000	gain	3.54419
WISECONDOR	13	64000000	64500000	loss	7.9973
WISECONDOR	13	64000000	65000000	loss	30.1446
WISECONDOR	13	75000000	75500000	gain	10.536
WISECONDOR	13	84500000	87000000	loss	4.37056
WISECONDOR	13	85500000	87500000	gain	4.85517
WISECONDOR	13	86000000	87500000	loss	4.66386
WISECONDOR	13	86500000	88000000	gain	4.95414
WISECONDOR	13	104500000	113000000	loss	2.24419
WISECONDOR	13	107000000	107500000	gain	9.76822
WISECONDOR	13	113000000	115500000	gain	3.65447
WISECONDOR	13	114000000	115500000	gain	8.28679
WISECONDOR	13	114500000	115500000	gain	7.45836
WISECONDOR	13	114500000	115500000	loss	6.7515
WISECONDOR	13	114500000	115500000	loss	6.61887
WISECONDOR	13	115000000	115500000	loss	14.7006
WISECONDOR	13	115000000	115500000	loss	10.9379
WISECONDOR	13	115000000	115500000	gain	8.57051
WISECONDOR	13	115000000	115500000	gain	7.86449
WISECONDOR	13	115000000	115500000	gain	11.1327
WISECONDOR	14	22000000	23000000	loss	8.52612
WISECONDOR	14	23000000	23500000	gain	11.2443
WISECONDOR	14	28500000	30500000	loss	4.25312
WISECONDOR	14	41000000	42000000	loss	5.54782
WISECONDOR	14	41500000	42000000	loss	8.06699
WISECONDOR	14	41500000	42000000	loss	8.90703
WISECONDOR	14	41500000	42000000	loss	9.39346
WISECONDOR	14	41500000	42000000	gain	8.13346
WISECONDOR	14	41500000	42500000	loss	5.89908
WISECONDOR	14	41500000	46500000	gain	2.7803
WISECONDOR	14	44500000	45000000	gain	10.7306
WISECONDOR	14	55500000	56000000	gain	8.77946
WISECONDOR	14	56000000	56500000	gain	10.4501
WISECONDOR	14	63000000	63500000	loss	8.18834
WISECONDOR	14	66500000	68000000	loss	5.90291
WISECONDOR	14	84000000	84500000	gain	9.19805
WISECONDOR	14	104500000	106500000	gain	3.44193
WISECONDOR	14	104500000	107000000	gain	4.53364
WISECONDOR	14	105000000	105500000	gain	11.8261
WISECONDOR	14	105000000	107000000	gain	4.89453
WISECONDOR	14	105500000	106500000	gain	6.67497
WISECONDOR	14	105500000	107000000	gain	5.19305
WISECONDOR	14	106000000	106500000	gain	11.5431
WISECONDOR	14	106000000	106500000	gain	10.8145
WISECONDOR	14	106000000	106500000	gain	11.3292
WISECONDOR	14	106000000	106500000	gain	12.449
WISECONDOR	14	106000000	106500000	gain	9.5623
WISECONDOR	14	106000000	106500000	gain	12.4221
WISECONDOR	14	106000000	106500000	gain	9.49962
WISECONDOR	14	106000000	106500000	gain	25.8987
WISECONDOR	14	106000000	106500000	gain	9.34193
WISECONDOR	14	106000000	106500000	gain	25.4885
WISECONDOR	14	106000000	106500000	gain	9.54332
WISECONDOR	14	106000000	106500000	gain	14.196
WISECONDOR	14	106000000	106500000	loss	17.7428
WISECONDOR	14	106000000	107000000	gain	7.33036
WISECONDOR	14	106000000	107000000	gain	8.68602
WISECONDOR	14	106000000	107000000	gain	7.74381
WISECONDOR	14	106000000	107000000	gain	9.44928
WISECONDOR	14	106000000	107000000	gain	8.30787
WISECONDOR	14	106000000	107000000	gain	7.69535
WISECONDOR	14	106000000	107000000	gain	7.58368
WISECONDOR	14	106000000	107000000	gain	6.8326
WISECONDOR	14	106000000	107000000	gain	6.07215
WISECONDOR	14	106000000	107000000	gain	8.46368
WISECONDOR	14	106000000	107000000	loss	6.14603
WISECONDOR	14	106000000	107000000	loss	7.10025
WISECONDOR	14	107000000	107500000	gain	10.0746
WISECONDOR	14	107000000	107500000	gain	12.2765
WISECONDOR	14	107000000	107500000	gain	11.9543
WISECONDOR	14	107000000	107500000	gain	11.7212
WISECONDOR	14	107000000	107500000	gain	13.2819
WISECONDOR	14	107000000	107500000	gain	8.88644
WISECONDOR	14	107000000	107500000	gain	12.4139
WISECONDOR	14	107000000	107500000	gain	9.21398
WISECONDOR	14	107000000	107500000	gain	8.39278
WISECONDOR	14	107000000	107500000	gain	10.9868
WISECONDOR	14	107000000	107500000	gain	9.21958
WISECONDOR	14	107000000	107500000	gain	10.0009
WISECONDOR	14	107000000	107500000	loss	8.24634
WISECONDOR	14	107000000	107500000	loss	9.40691
WISECONDOR	14	107000000	107500000	loss	8.792
WISECONDOR	14	107000000	107500000	loss	7.30704
WISECONDOR	14	107000000	107500000	loss	8.40401
WISECONDOR	14	107000000	107500000	loss	9.92355
WISECONDOR	14	107000000	107500000	loss	11.6677
WISECONDOR	14	107000000	107500000	loss	9.04953
WISECONDOR	15	23500000	24000000	gain	9.89585
WISECONDOR	15	23500000	24000000	loss	10.5614
WISECONDOR	15	23500000	38500000	gain	1.71613
WISECONDOR	15	24000000	24500000	loss	10.6148
WISECONDOR	15	24000000	35500000	gain	2.41734
WISECONDOR	15	24500000	25000000	gain	16.8499
WISECONDOR	15	24500000	25000000	gain	19.4488
WISECONDOR	15	24500000	25000000	gain	13.0999
WISECONDOR	15	24500000	25000000	gain	15.1061
WISECONDOR	15	24500000	25000000	gain	14.3553
WISECONDOR	15	24500000	25000000	gain	14.4882
WISECONDOR	15	24500000	25000000	gain	15.5102
WISECONDOR	15	24500000	25000000	gain	16.6463
WISECONDOR	15	24500000	25000000	gain	14.3266
WISECONDOR	15	24500000	25000000	gain	17.7141
WISECONDOR	15	24500000	25000000	loss	16.0837
WISECONDOR	15	24500000	25000000	loss	10.3258
WISECONDOR	15	24500000	25000000	loss	10.7371
WISECONDOR	15	24500000	25000000	loss	17.4759
WISECONDOR	15	28500000	29000000	gain	12.7313
WISECONDOR	15	28500000	29000000	gain	10.8122
WISECONDOR	15	28500000	29000000	gain	20.6974
WISECONDOR	15	28500000	29000000	gain	11.0435
WISECONDOR	15	28500000	29000000	gain	11.1768
WISECONDOR	15	28500000	29000000	gain	8.58036
WISECONDOR	15	28500000	29000000	gain	15.5192
WISECONDOR	15	28500000	29000000	gain	10.8179
WISECONDOR	15	28500000	29000000	gain	9.95802
WISECONDOR	15	28500000	29000000	gain	9.92594
WISECONDOR	15	28500000	29000000	loss	12.9982
WISECONDOR	15	28500000	29000000	loss	9.95356
WISECONDOR	15	28500000	29000000	loss	8.99933
WISECONDOR	15	28500000	29000000	loss	10.6099
WISECONDOR	15	28500000	29000000	loss	9.5768
[truncated: 893 more rows]
